# Supplementary material for: Defective Notch1 signaling in endothelial cells drives pathogenesis in a mouse model of Adams-Oliver syndrome
Source: J Clin Invest. 2025 Oct 7;135(23):e187532. doi: 10.1172/JCI187532 (PMC12646667; doi:10.1172/JCI187532)
Supplement: Supporting data values [file jci-135-187532-s097.xlsx]

## Sheet: Fig. 1I
Lane	Probe ID	Probe description	Protein	Protein Concentration (nM)	Free probe band intensity	Monomer band intensity	Fraction free probe	Fraction Monomer
1	1016ic	1xCSL	-	0	3240	1.82	0.999439	0.000561413
2	1016ic	1xCSL	WT	5	2730	413	0.868597	0.131403
3	1016ic	1xCSL	WT	25	1510	1660	0.476341	0.523659
4	1016ic	1xCSL	WT	125	404	3510	0.103219	0.896781
5	1016ic	1xCSL	Y86C	5	2570	41.7	0.984033	0.0159666
6	1016ic	1xCSL	Y86C	25	2140	183	0.921223	0.0787774
7	1016ic	1xCSL	Y86C	125	1030	1130	0.476852	0.523148
8	1016ic	1xCSL	E89G	5	2870	46.6	0.984022	0.0159775
9	1016ic	1xCSL	E89G	25	2500	241	0.912076	0.0879241
10	1016ic	1xCSL	E89G	125	1550	1260	0.551601	0.448399
11	1016ic	1xCSL	-	0	3330	5.27	0.99842	0.00158008
12	1016ic	1xCSL	WT	5	3070	481	0.864545	0.135455
13	1016ic	1xCSL	WT	25	1830	1880	0.493261	0.506739
14	1016ic	1xCSL	WT	125	425	3250	0.115646	0.884354
15	1016ic	1xCSL	Y86C	5	2820	49.8	0.982647	0.0173531
16	1016ic	1xCSL	Y86C	25	2070	162	0.927419	0.0725806
17	1016ic	1xCSL	Y86C	125	889	986	0.474133	0.525867
18	1016ic	1xCSL	E89G	5	2530	48	0.981381	0.0186191
19	1016ic	1xCSL	E89G	25	2140	221	0.906396	0.0936044
20	1016ic	1xCSL	E89G	125	1100	972	0.530888	0.469112
21	1016ic	1xCSL	-	0	2660	2.94	0.998896	0.00110404
22	1016ic	1xCSL	WT	5	2530	356	0.876646	0.123354
23	1016ic	1xCSL	WT	25	1580	1650	0.489164	0.510836
24	1016ic	1xCSL	WT	125	384	2940	0.115523	0.884477
25	1016ic	1xCSL	Y86C	5	2320	22.6	0.990353	0.0096474
26	1016ic	1xCSL	Y86C	25	2360	156	0.937997	0.0620032
27	1016ic	1xCSL	Y86C	125	886	915	0.491949	0.508051
28	1016ic	1xCSL	E89G	5	2130	42.5	0.980437	0.0195627
29	1016ic	1xCSL	E89G	25	1880	133	0.933929	0.0660705
30	1016ic	1xCSL	E89G	125	1010	677	0.598696	0.401304
1	1016ic	1xCSL	-	0	5410	2.3	0.999575	0.000424958
2	1016ic	1xCSL	WT	5	5020	452	0.917398	0.0826023
3	1016ic	1xCSL	WT	25	3070	2040	0.600783	0.399217
4	1016ic	1xCSL	WT	125	708	4650	0.132139	0.867861
5	1016ic	1xCSL	R91G	5	5180	1.36	0.999738	0.000262479
6	1016ic	1xCSL	R91G	25	4760	9.7	0.997966	0.00203367
7	1016ic	1xCSL	R91G	125	5080	10.2	0.997996	0.00200385
8	1016ic	1xCSL	F92V	5	4650	97.5	0.979463	0.0205371
9	1016ic	1xCSL	F92V	25	3590	416	0.896156	0.103844
10	1016ic	1xCSL	F92V	125	1850	2740	0.40305	0.59695
11	1016ic	1xCSL	-	0	5410	16.6	0.996941	0.00305901
12	1016ic	1xCSL	WT	5	4920	461	0.914328	0.0856718
13	1016ic	1xCSL	WT	25	3530	2250	0.610727	0.389273
14	1016ic	1xCSL	WT	125	957	5260	0.153933	0.846067
15	1016ic	1xCSL	R91G	5	5400	17.8	0.996715	0.00328547
16	1016ic	1xCSL	R91G	25	4020	6.29	0.998438	0.00156223
17	1016ic	1xCSL	R91G	125	4400	6.1	0.998616	0.00138444
18	1016ic	1xCSL	F92V	5	3610	62.6	0.982955	0.0170451
19	1016ic	1xCSL	F92V	25	3400	371	0.901618	0.0983824
20	1016ic	1xCSL	F92V	125	1600	2420	0.39801	0.60199
21	1016ic	1xCSL	-	0	4560	1.52	0.999667	0.000333222
22	1016ic	1xCSL	WT	5	3760	345	0.915956	0.0840438
23	1016ic	1xCSL	WT	25	3100	1920	0.61753	0.38247
24	1016ic	1xCSL	WT	125	664	4950	0.118276	0.881724
25	1016ic	1xCSL	R91G	5	4600	0.592	0.999871	0.000128679
26	1016ic	1xCSL	R91G	25	4120	3.21	0.999221	0.00077852
27	1016ic	1xCSL	R91G	125	4100	7.46	0.998184	0.00181621
28	1016ic	1xCSL	F92V	5	3400	69.3	0.980025	0.0199752
29	1016ic	1xCSL	F92V	25	3510	401	0.897469	0.102531
30	1016ic	1xCSL	F92V	125	1490	1920	0.43695	0.56305
1	1016ic	1xCSL	-	0	3670	2.66	0.999276	0.000724271
2	1016ic	1xCSL	WT	5	3970	213	0.94908	0.0509204
3	1016ic	1xCSL	WT	25	3010	1320	0.69515	0.30485
4	1016ic	1xCSL	WT	125	634	3930	0.138913	0.861087
5	1016ic	1xCSL	K195E	5	4110	10.7	0.997403	0.00259665
6	1016ic	1xCSL	K195E	25	3440	65.9	0.981203	0.0187969
7	1016ic	1xCSL	K195E	125	2360	341	0.87375	0.12625
8	1016ic	1xCSL	S358R	5	3210	283	0.918981	0.0810192
9	1016ic	1xCSL	S358R	25	1950	995	0.662139	0.337861
10	1016ic	1xCSL	S358R	125	392	3040	0.114219	0.885781
11	1016ic	1xCSL	-	0	4680	8.87	0.998108	0.00189171
12	1016ic	1xCSL	WT	5	4370	242	0.947528	0.0524718
13	1016ic	1xCSL	WT	25	3030	1360	0.690205	0.309795
14	1016ic	1xCSL	WT	125	322	3810	0.0779284	0.922072
15	1016ic	1xCSL	K195E	5	4160	8.41	0.997982	0.00201756
16	1016ic	1xCSL	K195E	25	3350	85.6	0.975084	0.0249156
17	1016ic	1xCSL	K195E	125	2310	433	0.842144	0.157856
18	1016ic	1xCSL	S358R	5	3300	286	0.920245	0.0797546
19	1016ic	1xCSL	S358R	25	1950	1110	0.637255	0.362745
20	1016ic	1xCSL	S358R	125	309	2610	0.105858	0.894142
21	1016ic	1xCSL	-	0	4170	1.56	0.999626	0.000373961
22	1016ic	1xCSL	WT	5	3750	233	0.941501	0.0584986
23	1016ic	1xCSL	WT	25	2740	1280	0.681592	0.318408
24	1016ic	1xCSL	WT	125	587	3860	0.131999	0.868001
25	1016ic	1xCSL	K195E	5	3590	11.9	0.996696	0.00330381
26	1016ic	1xCSL	K195E	25	3370	84.7	0.975483	0.0245173
27	1016ic	1xCSL	K195E	125	2280	380	0.857143	0.142857
28	1016ic	1xCSL	S358R	5	2700	222	0.924025	0.0759754
29	1016ic	1xCSL	S358R	25	2170	1150	0.653614	0.346386
30	1016ic	1xCSL	S358R	125	386	2840	0.119653	0.880347

## Sheet: Fig. 1J
Replicate	Syringe (100 uM)	Cell (10 uM)	Temp. (K)	N	K (M-1)	ΔH (kcal/mol)	ΔS (kcal/mol(K))	Kd (µM)	Δ G (kcal/mol)	TΔS (kcal/mol)
1	GGCACCGTGGGAAACTAGTG	RBPJ 53-474	283	1.03	11300000	7.872	60.1	0.088	-9.1363	17.0083
2	GGCACCGTGGGAAACTAGTG	RBPJ 53-474	283	0.977	16000000	7.692	60.1	0.063	-9.3163	17.0083
3	GGCACCGTGGGAAACTAGTG	RBPJ 53-474	283	0.993	14100000	7.757	60.1	0.071	-9.2513	17.0083
1	GGCACCGTGGGAAACTAGTG	RBPJ 53-474, R91G	283	1	NBD
2	GGCACCGTGGGAAACTAGTG	RBPJ 53-474, R91G	283	1	NBD
3	GGCACCGTGGGAAACTAGTG	RBPJ 53-474, R91G	283	1	NBD
1	GGCACCGTGGGAAACTAGTG	RBPJ 53-474, K195E	283	0.0659	1160000	5.596	47.5	0.862	-7.8465	13.4425
2	GGCACCGTGGGAAACTAGTG	RBPJ 53-474, K195E	283	0.668	880000	4.64	43.6	1.136	-7.6988	12.3388
3	GGCACCGTGGGAAACTAGTG	RBPJ 53-474, K195E	283	0.687	670000	6.809	50.7	1.493	-7.5391	14.3481
1	GGCACCGTGGGAAACTAGTG	RBPJ 53-474, E89G	283	0.645	1950000	12.17	71.8	0.513	-8.1494	20.3194
2	GGCACCGTGGGAAACTAGTG	RBPJ 53-474, E89G	283	0.599	3140000	10.93	68.3	0.318	-8.3989	19.3289
3	GGCACCGTGGGAAACTAGTG	RBPJ 53-474, E89G	283	0.591	2040000	12.86	74.3	0.49	-8.1669	21.0269
1	GGCACCGTGGGAAACTAGTG	RBPJ 53-474, F92V	283	1.18	4640000	6.029	51.8	0.216	-8.6304	14.6594
2	GGCACCGTGGGAAACTAGTG	RBPJ 53-474, F92V	283	1.19	2750000	6.613	52.8	0.364	-8.3294	14.9424
3	GGCACCGTGGGAAACTAGTG	RBPJ 53-474, F92V	283	1.11	6910000	6.086	52.8	0.145	-8.8564	14.9424
1	GGCACCGTGGGAAACTAGTG	RBPJ 53-474, S358R	283	1.12	4570000	6.447	53.2	0.219	-8.6086	15.0556
2	GGCACCGTGGGAAACTAGTG	RBPJ 53-474, S358R	283	1.08	4780000	6.502	53.5	0.209	-8.6385	15.1405
3	GGCACCGTGGGAAACTAGTG	RBPJ 53-474, S358R	283	0.978	3500000	7.432	56.2	0.286	-8.4726	15.9046

## Sheet: Fig. 3W
imaging batch #	embryo/yolk sac #	genotype	binary area (%)
1	2	RBPj:+/+	57.4
1	3	RBPj:+/E89G,fl	60.2
1	4	RBPj:+/+	65.7
1	5	RBPj:+/+	65.9
1	6	RBPj:+/E89G,fl	68.9
1	7	N1:+/null	68.6
1	8	N1:+/null	68.8
1	12	N1:+/null	68.3
1	14	N1:+/null	63.8
2	3	N1:+/null	59.3
2	4	N1:+/null;RBPj:+/E89G,fl	54.1
2	6	RBPj:+/+	55.1
2	7	RBPj:+/E89G,fl	59.8
2	8	RBPj:+/+	58
2	9	RBPj:+/+	64.6
2	10	RBPj:+/+	59.2
2	13	N1:+/null;RBPj:+/E89G,fl	63.9
2	14	RBPj:+/E89G,fl	65.4
2	15	RBPj:+/E89G,fl	64.1
2	17	N1:+/null	59.6
3	5	N1:+/null;RBPj:+/E89G,fl	68.9
3	9	RBPj:+/+	59.6
4	2	N1:+/null;RBPj:+/E89G,fl	77.1
4	4	N1:+/null;RBPj:+/E89G,fl	68
4	6	N1:+/null;RBPj:+/E89G,fl	66.6
4	7	N1:+/null	57.8
4	8	N1:+/null;RBPj:+/E89G,fl	65.2

## Sheet: Fig. 3X
imaging batch #	embryo/yolk sac #	genotype	diameter	diameter bin
1	2	RBPj:+/+	3.1	0-10
1	2	RBPj:+/+	3.13	0-10
1	2	RBPj:+/+	3.39	0-10
1	2	RBPj:+/+	3.39	0-10
1	2	RBPj:+/+	3.64	0-10
1	2	RBPj:+/+	3.69	0-10
1	2	RBPj:+/+	3.95	0-10
1	2	RBPj:+/+	4.23	0-10
1	2	RBPj:+/+	4.8	0-10
1	2	RBPj:+/+	5.05	0-10
1	2	RBPj:+/+	5.3	0-10
1	2	RBPj:+/+	5.3	0-10
1	2	RBPj:+/+	5.6	0-10
1	2	RBPj:+/+	5.96	0-10
1	2	RBPj:+/+	6.07	0-10
1	2	RBPj:+/+	6.72	0-10
1	2	RBPj:+/+	6.88	0-10
1	2	RBPj:+/+	7.01	0-10
1	2	RBPj:+/+	7.08	0-10
1	2	RBPj:+/+	7.09	0-10
1	2	RBPj:+/+	7.11	0-10
1	2	RBPj:+/+	7.34	0-10
1	2	RBPj:+/+	7.39	0-10
1	2	RBPj:+/+	7.47	0-10
1	2	RBPj:+/+	7.74	0-10
1	2	RBPj:+/+	7.88	0-10
1	2	RBPj:+/+	8.2	0-10
1	2	RBPj:+/+	8.22	0-10
1	2	RBPj:+/+	8.35	0-10
1	2	RBPj:+/+	8.69	0-10
1	2	RBPj:+/+	8.76	0-10
1	2	RBPj:+/+	8.82	0-10
1	2	RBPj:+/+	9.29	0-10
1	2	RBPj:+/+	9.41	0-10
1	2	RBPj:+/+	9.45	0-10
1	2	RBPj:+/+	9.48	0-10
1	2	RBPj:+/+	9.88	0-10
1	2	RBPj:+/+	9.92	0-10
1	2	RBPj:+/+	10.09	10-20
1	2	RBPj:+/+	10.09	10-20
1	2	RBPj:+/+	10.09	10-20
1	2	RBPj:+/+	10.31	10-20
1	2	RBPj:+/+	10.32	10-20
1	2	RBPj:+/+	10.38	10-20
1	2	RBPj:+/+	10.62	10-20
1	2	RBPj:+/+	10.88	10-20
1	2	RBPj:+/+	11.04	10-20
1	2	RBPj:+/+	11.05	10-20
1	2	RBPj:+/+	11.14	10-20
1	2	RBPj:+/+	11.2	10-20
1	2	RBPj:+/+	11.2	10-20
1	2	RBPj:+/+	11.23	10-20
1	2	RBPj:+/+	11.23	10-20
1	2	RBPj:+/+	11.45	10-20
1	2	RBPj:+/+	11.47	10-20
1	2	RBPj:+/+	11.97	10-20
1	2	RBPj:+/+	12.03	10-20
1	2	RBPj:+/+	12.09	10-20
1	2	RBPj:+/+	12.2	10-20
1	2	RBPj:+/+	12.36	10-20
1	2	RBPj:+/+	12.48	10-20
1	2	RBPj:+/+	12.59	10-20
1	2	RBPj:+/+	12.84	10-20
1	2	RBPj:+/+	12.91	10-20
1	2	RBPj:+/+	13.04	10-20
1	2	RBPj:+/+	13.05	10-20
1	2	RBPj:+/+	13.09	10-20
1	2	RBPj:+/+	13.19	10-20
1	2	RBPj:+/+	13.22	10-20
1	2	RBPj:+/+	13.3	10-20
1	2	RBPj:+/+	13.31	10-20
1	2	RBPj:+/+	13.37	10-20
1	2	RBPj:+/+	13.44	10-20
1	2	RBPj:+/+	13.74	10-20
1	2	RBPj:+/+	13.9	10-20
1	2	RBPj:+/+	13.97	10-20
1	2	RBPj:+/+	14.14	10-20
1	2	RBPj:+/+	14.21	10-20
1	2	RBPj:+/+	14.42	10-20
1	2	RBPj:+/+	14.66	10-20
1	2	RBPj:+/+	14.93	10-20
1	2	RBPj:+/+	14.93	10-20
1	2	RBPj:+/+	14.98	10-20
1	2	RBPj:+/+	15.29	10-20
1	2	RBPj:+/+	15.32	10-20
1	2	RBPj:+/+	15.42	10-20
1	2	RBPj:+/+	15.74	10-20
1	2	RBPj:+/+	16.13	10-20
1	2	RBPj:+/+	16.16	10-20
1	2	RBPj:+/+	16.33	10-20
1	2	RBPj:+/+	16.35	10-20
1	2	RBPj:+/+	16.45	10-20
1	2	RBPj:+/+	16.98	10-20
1	2	RBPj:+/+	17.04	10-20
1	2	RBPj:+/+	17.22	10-20
1	2	RBPj:+/+	17.28	10-20
1	2	RBPj:+/+	17.68	10-20
1	2	RBPj:+/+	17.86	10-20
1	2	RBPj:+/+	18.03	10-20
1	2	RBPj:+/+	18.18	10-20
1	2	RBPj:+/+	18.28	10-20
1	2	RBPj:+/+	18.55	10-20
1	2	RBPj:+/+	18.75	10-20
1	2	RBPj:+/+	18.94	10-20
1	2	RBPj:+/+	18.97	10-20
1	2	RBPj:+/+	19.02	10-20
1	2	RBPj:+/+	19.1	10-20
1	2	RBPj:+/+	19.2	10-20
1	2	RBPj:+/+	19.28	10-20
1	2	RBPj:+/+	19.97	10-20
1	2	RBPj:+/+	19.99	10-20
1	2	RBPj:+/+	20.09	20-30
1	2	RBPj:+/+	20.19	20-30
1	2	RBPj:+/+	20.37	20-30
1	2	RBPj:+/+	20.37	20-30
1	2	RBPj:+/+	20.72	20-30
1	2	RBPj:+/+	21.05	20-30
1	2	RBPj:+/+	21.76	20-30
1	2	RBPj:+/+	22.04	20-30
1	2	RBPj:+/+	22.27	20-30
1	2	RBPj:+/+	22.51	20-30
1	2	RBPj:+/+	22.54	20-30
1	2	RBPj:+/+	22.75	20-30
1	2	RBPj:+/+	22.83	20-30
1	2	RBPj:+/+	22.97	20-30
1	2	RBPj:+/+	23.19	20-30
1	2	RBPj:+/+	23.41	20-30
1	2	RBPj:+/+	23.56	20-30
1	2	RBPj:+/+	23.81	20-30
1	2	RBPj:+/+	23.94	20-30
1	2	RBPj:+/+	24.02	20-30
1	2	RBPj:+/+	24.1	20-30
1	2	RBPj:+/+	24.1	20-30
1	2	RBPj:+/+	24.36	20-30
1	2	RBPj:+/+	24.44	20-30
1	2	RBPj:+/+	24.74	20-30
1	2	RBPj:+/+	24.9	20-30
1	2	RBPj:+/+	25.15	20-30
1	2	RBPj:+/+	25.15	20-30
1	2	RBPj:+/+	25.26	20-30
1	2	RBPj:+/+	26.52	20-30
1	2	RBPj:+/+	26.69	20-30
1	2	RBPj:+/+	26.9	20-30
1	2	RBPj:+/+	27.65	20-30
1	2	RBPj:+/+	27.79	20-30
1	2	RBPj:+/+	27.84	20-30
1	2	RBPj:+/+	28.23	20-30
1	2	RBPj:+/+	28.31	20-30
1	2	RBPj:+/+	28.34	20-30
1	2	RBPj:+/+	28.54	20-30
1	2	RBPj:+/+	28.7	20-30
1	2	RBPj:+/+	30.98	30-40
1	2	RBPj:+/+	31.11	30-40
1	2	RBPj:+/+	33.39	30-40
1	2	RBPj:+/+	33.76	30-40
1	2	RBPj:+/+	34.24	30-40
1	2	RBPj:+/+	34.61	30-40
1	2	RBPj:+/+	35.12	30-40
1	2	RBPj:+/+	37.54	30-40
1	2	RBPj:+/+	39.16	30-40
1	2	RBPj:+/+	41.27	40-50
1	2	RBPj:+/+	41.52	40-50
1	2	RBPj:+/+	42.57	40-50
1	2	RBPj:+/+	48.88	40-50
1	2	RBPj:+/+	49.69	40-50
1	2	RBPj:+/+	51.54	>50
1	2	RBPj:+/+	52.64	>50
1	2	RBPj:+/+	54.13	>50
1	3	RBPj:+/E89G,fl	3.04	0-10
1	3	RBPj:+/E89G,fl	3.34	0-10
1	3	RBPj:+/E89G,fl	3.54	0-10
1	3	RBPj:+/E89G,fl	3.55	0-10
1	3	RBPj:+/E89G,fl	3.99	0-10
1	3	RBPj:+/E89G,fl	4.23	0-10
1	3	RBPj:+/E89G,fl	4.51	0-10
1	3	RBPj:+/E89G,fl	4.89	0-10
1	3	RBPj:+/E89G,fl	4.98	0-10
1	3	RBPj:+/E89G,fl	5.16	0-10
1	3	RBPj:+/E89G,fl	5.3	0-10
1	3	RBPj:+/E89G,fl	5.43	0-10
1	3	RBPj:+/E89G,fl	5.58	0-10
1	3	RBPj:+/E89G,fl	5.89	0-10
1	3	RBPj:+/E89G,fl	6.38	0-10
1	3	RBPj:+/E89G,fl	6.45	0-10
1	3	RBPj:+/E89G,fl	6.5	0-10
1	3	RBPj:+/E89G,fl	6.71	0-10
1	3	RBPj:+/E89G,fl	6.92	0-10
1	3	RBPj:+/E89G,fl	6.93	0-10
1	3	RBPj:+/E89G,fl	7.68	0-10
1	3	RBPj:+/E89G,fl	7.83	0-10
1	3	RBPj:+/E89G,fl	8.07	0-10
1	3	RBPj:+/E89G,fl	8.14	0-10
1	3	RBPj:+/E89G,fl	8.25	0-10
1	3	RBPj:+/E89G,fl	8.4	0-10
1	3	RBPj:+/E89G,fl	8.43	0-10
1	3	RBPj:+/E89G,fl	8.69	0-10
1	3	RBPj:+/E89G,fl	9.22	0-10
1	3	RBPj:+/E89G,fl	9.37	0-10
1	3	RBPj:+/E89G,fl	9.6	0-10
1	3	RBPj:+/E89G,fl	9.68	0-10
1	3	RBPj:+/E89G,fl	9.83	0-10
1	3	RBPj:+/E89G,fl	10.09	10-20
1	3	RBPj:+/E89G,fl	10.32	10-20
1	3	RBPj:+/E89G,fl	10.37	10-20
1	3	RBPj:+/E89G,fl	10.63	10-20
1	3	RBPj:+/E89G,fl	10.64	10-20
1	3	RBPj:+/E89G,fl	11.16	10-20
1	3	RBPj:+/E89G,fl	11.2	10-20
1	3	RBPj:+/E89G,fl	11.29	10-20
1	3	RBPj:+/E89G,fl	11.43	10-20
1	3	RBPj:+/E89G,fl	12.12	10-20
1	3	RBPj:+/E89G,fl	12.44	10-20
1	3	RBPj:+/E89G,fl	12.46	10-20
1	3	RBPj:+/E89G,fl	12.81	10-20
1	3	RBPj:+/E89G,fl	13.67	10-20
1	3	RBPj:+/E89G,fl	13.9	10-20
1	3	RBPj:+/E89G,fl	13.98	10-20
1	3	RBPj:+/E89G,fl	14.12	10-20
1	3	RBPj:+/E89G,fl	14.23	10-20
1	3	RBPj:+/E89G,fl	14.27	10-20
1	3	RBPj:+/E89G,fl	14.32	10-20
1	3	RBPj:+/E89G,fl	14.39	10-20
1	3	RBPj:+/E89G,fl	14.58	10-20
1	3	RBPj:+/E89G,fl	14.89	10-20
1	3	RBPj:+/E89G,fl	14.95	10-20
1	3	RBPj:+/E89G,fl	15.18	10-20
1	3	RBPj:+/E89G,fl	15.48	10-20
1	3	RBPj:+/E89G,fl	15.59	10-20
1	3	RBPj:+/E89G,fl	15.74	10-20
1	3	RBPj:+/E89G,fl	15.74	10-20
1	3	RBPj:+/E89G,fl	15.76	10-20
1	3	RBPj:+/E89G,fl	15.83	10-20
1	3	RBPj:+/E89G,fl	16.06	10-20
1	3	RBPj:+/E89G,fl	16.22	10-20
1	3	RBPj:+/E89G,fl	16.31	10-20
1	3	RBPj:+/E89G,fl	16.51	10-20
1	3	RBPj:+/E89G,fl	17.1	10-20
1	3	RBPj:+/E89G,fl	17.43	10-20
1	3	RBPj:+/E89G,fl	17.66	10-20
1	3	RBPj:+/E89G,fl	17.67	10-20
1	3	RBPj:+/E89G,fl	17.67	10-20
1	3	RBPj:+/E89G,fl	17.94	10-20
1	3	RBPj:+/E89G,fl	18.26	10-20
1	3	RBPj:+/E89G,fl	18.83	10-20
1	3	RBPj:+/E89G,fl	19.16	10-20
1	3	RBPj:+/E89G,fl	20.05	20-30
1	3	RBPj:+/E89G,fl	20.12	20-30
1	3	RBPj:+/E89G,fl	20.63	20-30
1	3	RBPj:+/E89G,fl	20.76	20-30
1	3	RBPj:+/E89G,fl	21.56	20-30
1	3	RBPj:+/E89G,fl	21.58	20-30
1	3	RBPj:+/E89G,fl	21.81	20-30
1	3	RBPj:+/E89G,fl	22.04	20-30
1	3	RBPj:+/E89G,fl	22.18	20-30
1	3	RBPj:+/E89G,fl	22.58	20-30
1	3	RBPj:+/E89G,fl	22.67	20-30
1	3	RBPj:+/E89G,fl	22.76	20-30
1	3	RBPj:+/E89G,fl	22.82	20-30
1	3	RBPj:+/E89G,fl	24.09	20-30
1	3	RBPj:+/E89G,fl	24.29	20-30
1	3	RBPj:+/E89G,fl	24.52	20-30
1	3	RBPj:+/E89G,fl	24.57	20-30
1	3	RBPj:+/E89G,fl	24.6	20-30
1	3	RBPj:+/E89G,fl	24.71	20-30
1	3	RBPj:+/E89G,fl	24.94	20-30
1	3	RBPj:+/E89G,fl	25.68	20-30
1	3	RBPj:+/E89G,fl	25.93	20-30
1	3	RBPj:+/E89G,fl	26.06	20-30
1	3	RBPj:+/E89G,fl	26.65	20-30
1	3	RBPj:+/E89G,fl	26.77	20-30
1	3	RBPj:+/E89G,fl	27.57	20-30
1	3	RBPj:+/E89G,fl	27.73	20-30
1	3	RBPj:+/E89G,fl	27.82	20-30
1	3	RBPj:+/E89G,fl	27.99	20-30
1	3	RBPj:+/E89G,fl	28.03	20-30
1	3	RBPj:+/E89G,fl	28.39	20-30
1	3	RBPj:+/E89G,fl	28.54	20-30
1	3	RBPj:+/E89G,fl	28.76	20-30
1	3	RBPj:+/E89G,fl	29.47	20-30
1	3	RBPj:+/E89G,fl	29.6	20-30
1	3	RBPj:+/E89G,fl	29.62	20-30
1	3	RBPj:+/E89G,fl	30.24	30-40
1	3	RBPj:+/E89G,fl	30.66	30-40
1	3	RBPj:+/E89G,fl	30.96	30-40
1	3	RBPj:+/E89G,fl	31.29	30-40
1	3	RBPj:+/E89G,fl	31.44	30-40
1	3	RBPj:+/E89G,fl	32.46	30-40
1	3	RBPj:+/E89G,fl	33.11	30-40
1	3	RBPj:+/E89G,fl	34.66	30-40
1	3	RBPj:+/E89G,fl	34.84	30-40
1	3	RBPj:+/E89G,fl	36.31	30-40
1	3	RBPj:+/E89G,fl	36.71	30-40
1	3	RBPj:+/E89G,fl	36.79	30-40
1	3	RBPj:+/E89G,fl	38.67	30-40
1	3	RBPj:+/E89G,fl	39.46	30-40
1	3	RBPj:+/E89G,fl	39.55	30-40
1	3	RBPj:+/E89G,fl	39.6	30-40
1	3	RBPj:+/E89G,fl	40.59	40-50
1	3	RBPj:+/E89G,fl	40.67	40-50
1	3	RBPj:+/E89G,fl	42.18	40-50
1	3	RBPj:+/E89G,fl	47.15	40-50
1	3	RBPj:+/E89G,fl	48.97	40-50
1	3	RBPj:+/E89G,fl	53.89	>50
1	4	RBPj:+/+	3.04	0-10
1	4	RBPj:+/+	3.39	0-10
1	4	RBPj:+/+	3.46	0-10
1	4	RBPj:+/+	3.46	0-10
1	4	RBPj:+/+	3.64	0-10
1	4	RBPj:+/+	3.66	0-10
1	4	RBPj:+/+	3.71	0-10
1	4	RBPj:+/+	3.8	0-10
1	4	RBPj:+/+	3.8	0-10
1	4	RBPj:+/+	3.8	0-10
1	4	RBPj:+/+	3.84	0-10
1	4	RBPj:+/+	3.99	0-10
1	4	RBPj:+/+	3.99	0-10
1	4	RBPj:+/+	4.25	0-10
1	4	RBPj:+/+	4.26	0-10
1	4	RBPj:+/+	4.31	0-10
1	4	RBPj:+/+	4.51	0-10
1	4	RBPj:+/+	4.55	0-10
1	4	RBPj:+/+	4.56	0-10
1	4	RBPj:+/+	4.71	0-10
1	4	RBPj:+/+	4.74	0-10
1	4	RBPj:+/+	4.8	0-10
1	4	RBPj:+/+	4.94	0-10
1	4	RBPj:+/+	4.94	0-10
1	4	RBPj:+/+	5.05	0-10
1	4	RBPj:+/+	5.17	0-10
1	4	RBPj:+/+	5.22	0-10
1	4	RBPj:+/+	5.24	0-10
1	4	RBPj:+/+	5.38	0-10
1	4	RBPj:+/+	5.54	0-10
1	4	RBPj:+/+	5.57	0-10
1	4	RBPj:+/+	5.73	0-10
1	4	RBPj:+/+	5.84	0-10
1	4	RBPj:+/+	5.84	0-10
1	4	RBPj:+/+	5.99	0-10
1	4	RBPj:+/+	6.08	0-10
1	4	RBPj:+/+	6.11	0-10
1	4	RBPj:+/+	6.15	0-10
1	4	RBPj:+/+	6.38	0-10
1	4	RBPj:+/+	6.43	0-10
1	4	RBPj:+/+	6.49	0-10
1	4	RBPj:+/+	6.55	0-10
1	4	RBPj:+/+	6.66	0-10
1	4	RBPj:+/+	6.99	0-10
1	4	RBPj:+/+	7.08	0-10
1	4	RBPj:+/+	7.11	0-10
1	4	RBPj:+/+	7.24	0-10
1	4	RBPj:+/+	7.3	0-10
1	4	RBPj:+/+	7.31	0-10
1	4	RBPj:+/+	7.52	0-10
1	4	RBPj:+/+	7.66	0-10
1	4	RBPj:+/+	7.74	0-10
1	4	RBPj:+/+	7.9	0-10
1	4	RBPj:+/+	7.94	0-10
1	4	RBPj:+/+	7.97	0-10
1	4	RBPj:+/+	8.2	0-10
1	4	RBPj:+/+	8.26	0-10
1	4	RBPj:+/+	8.28	0-10
1	4	RBPj:+/+	8.35	0-10
1	4	RBPj:+/+	8.57	0-10
1	4	RBPj:+/+	8.69	0-10
1	4	RBPj:+/+	8.82	0-10
1	4	RBPj:+/+	8.93	0-10
1	4	RBPj:+/+	8.96	0-10
1	4	RBPj:+/+	9.06	0-10
1	4	RBPj:+/+	9.43	0-10
1	4	RBPj:+/+	9.64	0-10
1	4	RBPj:+/+	9.72	0-10
1	4	RBPj:+/+	9.91	0-10
1	4	RBPj:+/+	10.31	10-20
1	4	RBPj:+/+	10.34	10-20
1	4	RBPj:+/+	10.38	10-20
1	4	RBPj:+/+	10.48	10-20
1	4	RBPj:+/+	10.62	10-20
1	4	RBPj:+/+	10.69	10-20
1	4	RBPj:+/+	10.69	10-20
1	4	RBPj:+/+	10.69	10-20
1	4	RBPj:+/+	10.78	10-20
1	4	RBPj:+/+	10.94	10-20
1	4	RBPj:+/+	11.12	10-20
1	4	RBPj:+/+	11.16	10-20
1	4	RBPj:+/+	11.29	10-20
1	4	RBPj:+/+	11.33	10-20
1	4	RBPj:+/+	11.41	10-20
1	4	RBPj:+/+	11.55	10-20
1	4	RBPj:+/+	11.6	10-20
1	4	RBPj:+/+	12.09	10-20
1	4	RBPj:+/+	12.2	10-20
1	4	RBPj:+/+	12.39	10-20
1	4	RBPj:+/+	12.46	10-20
1	4	RBPj:+/+	12.75	10-20
1	4	RBPj:+/+	13.08	10-20
1	4	RBPj:+/+	13.14	10-20
1	4	RBPj:+/+	13.33	10-20
1	4	RBPj:+/+	13.52	10-20
1	4	RBPj:+/+	13.71	10-20
1	4	RBPj:+/+	13.81	10-20
1	4	RBPj:+/+	13.9	10-20
1	4	RBPj:+/+	14.22	10-20
1	4	RBPj:+/+	14.43	10-20
1	4	RBPj:+/+	15.02	10-20
1	4	RBPj:+/+	15.51	10-20
1	4	RBPj:+/+	15.59	10-20
1	4	RBPj:+/+	15.79	10-20
1	4	RBPj:+/+	15.88	10-20
1	4	RBPj:+/+	15.89	10-20
1	4	RBPj:+/+	15.89	10-20
1	4	RBPj:+/+	16.32	10-20
1	4	RBPj:+/+	16.42	10-20
1	4	RBPj:+/+	16.49	10-20
1	4	RBPj:+/+	16.71	10-20
1	4	RBPj:+/+	16.83	10-20
1	4	RBPj:+/+	17.18	10-20
1	4	RBPj:+/+	17.3	10-20
1	4	RBPj:+/+	17.73	10-20
1	4	RBPj:+/+	17.81	10-20
1	4	RBPj:+/+	17.82	10-20
1	4	RBPj:+/+	18.02	10-20
1	4	RBPj:+/+	18.03	10-20
1	4	RBPj:+/+	18.16	10-20
1	4	RBPj:+/+	18.35	10-20
1	4	RBPj:+/+	18.5	10-20
1	4	RBPj:+/+	18.54	10-20
1	4	RBPj:+/+	18.6	10-20
1	4	RBPj:+/+	18.89	10-20
1	4	RBPj:+/+	19.4	10-20
1	4	RBPj:+/+	19.54	10-20
1	4	RBPj:+/+	20.18	20-30
1	4	RBPj:+/+	20.36	20-30
1	4	RBPj:+/+	20.41	20-30
1	4	RBPj:+/+	20.56	20-30
1	4	RBPj:+/+	20.66	20-30
1	4	RBPj:+/+	20.83	20-30
1	4	RBPj:+/+	21.14	20-30
1	4	RBPj:+/+	21.48	20-30
1	4	RBPj:+/+	21.5	20-30
1	4	RBPj:+/+	21.64	20-30
1	4	RBPj:+/+	21.72	20-30
1	4	RBPj:+/+	21.9	20-30
1	4	RBPj:+/+	21.96	20-30
1	4	RBPj:+/+	22.11	20-30
1	4	RBPj:+/+	22.4	20-30
1	4	RBPj:+/+	22.56	20-30
1	4	RBPj:+/+	22.59	20-30
1	4	RBPj:+/+	22.66	20-30
1	4	RBPj:+/+	22.68	20-30
1	4	RBPj:+/+	22.77	20-30
1	4	RBPj:+/+	23.01	20-30
1	4	RBPj:+/+	23.14	20-30
1	4	RBPj:+/+	23.51	20-30
1	4	RBPj:+/+	23.68	20-30
1	4	RBPj:+/+	24.47	20-30
1	4	RBPj:+/+	24.89	20-30
1	4	RBPj:+/+	24.9	20-30
1	4	RBPj:+/+	24.91	20-30
1	4	RBPj:+/+	25.18	20-30
1	4	RBPj:+/+	25.98	20-30
1	4	RBPj:+/+	26.08	20-30
1	4	RBPj:+/+	26.2	20-30
1	4	RBPj:+/+	26.58	20-30
1	4	RBPj:+/+	27.54	20-30
1	4	RBPj:+/+	28.01	20-30
1	4	RBPj:+/+	28.62	20-30
1	4	RBPj:+/+	28.71	20-30
1	4	RBPj:+/+	28.79	20-30
1	4	RBPj:+/+	28.8	20-30
1	4	RBPj:+/+	28.88	20-30
1	4	RBPj:+/+	29.07	20-30
1	4	RBPj:+/+	29.42	20-30
1	4	RBPj:+/+	29.6	20-30
1	4	RBPj:+/+	29.89	20-30
1	4	RBPj:+/+	29.89	20-30
1	4	RBPj:+/+	30.04	30-40
1	4	RBPj:+/+	30.06	30-40
1	4	RBPj:+/+	30.26	30-40
1	4	RBPj:+/+	31.28	30-40
1	4	RBPj:+/+	32.08	30-40
1	4	RBPj:+/+	32.21	30-40
1	4	RBPj:+/+	33.31	30-40
1	4	RBPj:+/+	33.48	30-40
1	4	RBPj:+/+	34.07	30-40
1	4	RBPj:+/+	35.13	30-40
1	4	RBPj:+/+	35.13	30-40
1	4	RBPj:+/+	35.71	30-40
1	4	RBPj:+/+	36.07	30-40
1	4	RBPj:+/+	36.63	30-40
1	4	RBPj:+/+	38.87	30-40
1	4	RBPj:+/+	38.99	30-40
1	4	RBPj:+/+	39.24	30-40
1	4	RBPj:+/+	39.45	30-40
1	4	RBPj:+/+	39.66	30-40
1	4	RBPj:+/+	39.67	30-40
1	4	RBPj:+/+	39.77	30-40
1	4	RBPj:+/+	41.82	40-50
1	4	RBPj:+/+	44.02	40-50
1	4	RBPj:+/+	45.41	40-50
1	4	RBPj:+/+	47.24	40-50
1	4	RBPj:+/+	58.33	>50
1	4	RBPj:+/+	58.59	>50
1	5	RBPj:+/+	3.1	0-10
1	5	RBPj:+/+	3.23	0-10
1	5	RBPj:+/+	3.43	0-10
1	5	RBPj:+/+	3.43	0-10
1	5	RBPj:+/+	3.66	0-10
1	5	RBPj:+/+	3.8	0-10
1	5	RBPj:+/+	3.95	0-10
1	5	RBPj:+/+	4.08	0-10
1	5	RBPj:+/+	4.13	0-10
1	5	RBPj:+/+	4.26	0-10
1	5	RBPj:+/+	4.26	0-10
1	5	RBPj:+/+	4.48	0-10
1	5	RBPj:+/+	4.55	0-10
1	5	RBPj:+/+	4.71	0-10
1	5	RBPj:+/+	4.74	0-10
1	5	RBPj:+/+	4.75	0-10
1	5	RBPj:+/+	4.8	0-10
1	5	RBPj:+/+	4.89	0-10
1	5	RBPj:+/+	4.94	0-10
1	5	RBPj:+/+	5.05	0-10
1	5	RBPj:+/+	5.17	0-10
1	5	RBPj:+/+	5.6	0-10
1	5	RBPj:+/+	5.67	0-10
1	5	RBPj:+/+	5.73	0-10
1	5	RBPj:+/+	6.19	0-10
1	5	RBPj:+/+	6.26	0-10
1	5	RBPj:+/+	6.38	0-10
1	5	RBPj:+/+	6.5	0-10
1	5	RBPj:+/+	6.52	0-10
1	5	RBPj:+/+	6.66	0-10
1	5	RBPj:+/+	6.93	0-10
1	5	RBPj:+/+	7.31	0-10
1	5	RBPj:+/+	7.5	0-10
1	5	RBPj:+/+	7.64	0-10
1	5	RBPj:+/+	7.74	0-10
1	5	RBPj:+/+	7.98	0-10
1	5	RBPj:+/+	8.1	0-10
1	5	RBPj:+/+	8.2	0-10
1	5	RBPj:+/+	8.26	0-10
1	5	RBPj:+/+	8.55	0-10
1	5	RBPj:+/+	8.57	0-10
1	5	RBPj:+/+	8.8	0-10
1	5	RBPj:+/+	8.81	0-10
1	5	RBPj:+/+	8.93	0-10
1	5	RBPj:+/+	9.06	0-10
1	5	RBPj:+/+	9.19	0-10
1	5	RBPj:+/+	9.83	0-10
1	5	RBPj:+/+	10.06	10-20
1	5	RBPj:+/+	10.27	10-20
1	5	RBPj:+/+	10.54	10-20
1	5	RBPj:+/+	10.73	10-20
1	5	RBPj:+/+	10.74	10-20
1	5	RBPj:+/+	11	10-20
1	5	RBPj:+/+	11.05	10-20
1	5	RBPj:+/+	11.27	10-20
1	5	RBPj:+/+	11.34	10-20
1	5	RBPj:+/+	11.79	10-20
1	5	RBPj:+/+	12.08	10-20
1	5	RBPj:+/+	12.18	10-20
1	5	RBPj:+/+	12.39	10-20
1	5	RBPj:+/+	12.46	10-20
1	5	RBPj:+/+	12.5	10-20
1	5	RBPj:+/+	12.51	10-20
1	5	RBPj:+/+	12.59	10-20
1	5	RBPj:+/+	12.71	10-20
1	5	RBPj:+/+	12.91	10-20
1	5	RBPj:+/+	12.98	10-20
1	5	RBPj:+/+	12.99	10-20
1	5	RBPj:+/+	13.07	10-20
1	5	RBPj:+/+	13.18	10-20
1	5	RBPj:+/+	13.42	10-20
1	5	RBPj:+/+	13.7	10-20
1	5	RBPj:+/+	14.02	10-20
1	5	RBPj:+/+	14.03	10-20
1	5	RBPj:+/+	14.58	10-20
1	5	RBPj:+/+	14.89	10-20
1	5	RBPj:+/+	14.9	10-20
1	5	RBPj:+/+	15.02	10-20
1	5	RBPj:+/+	15.03	10-20
1	5	RBPj:+/+	15.17	10-20
1	5	RBPj:+/+	15.19	10-20
1	5	RBPj:+/+	15.23	10-20
1	5	RBPj:+/+	15.51	10-20
1	5	RBPj:+/+	15.53	10-20
1	5	RBPj:+/+	15.55	10-20
1	5	RBPj:+/+	15.56	10-20
1	5	RBPj:+/+	15.65	10-20
1	5	RBPj:+/+	15.67	10-20
1	5	RBPj:+/+	15.78	10-20
1	5	RBPj:+/+	15.8	10-20
1	5	RBPj:+/+	16.1	10-20
1	5	RBPj:+/+	16.11	10-20
1	5	RBPj:+/+	16.27	10-20
1	5	RBPj:+/+	16.49	10-20
1	5	RBPj:+/+	16.56	10-20
1	5	RBPj:+/+	16.56	10-20
1	5	RBPj:+/+	16.58	10-20
1	5	RBPj:+/+	16.64	10-20
1	5	RBPj:+/+	16.72	10-20
1	5	RBPj:+/+	16.73	10-20
1	5	RBPj:+/+	17.18	10-20
1	5	RBPj:+/+	17.3	10-20
1	5	RBPj:+/+	17.42	10-20
1	5	RBPj:+/+	17.43	10-20
1	5	RBPj:+/+	17.45	10-20
1	5	RBPj:+/+	17.52	10-20
1	5	RBPj:+/+	17.57	10-20
1	5	RBPj:+/+	17.63	10-20
1	5	RBPj:+/+	17.92	10-20
1	5	RBPj:+/+	18.16	10-20
1	5	RBPj:+/+	18.34	10-20
1	5	RBPj:+/+	18.56	10-20
1	5	RBPj:+/+	18.6	10-20
1	5	RBPj:+/+	18.72	10-20
1	5	RBPj:+/+	18.87	10-20
1	5	RBPj:+/+	18.91	10-20
1	5	RBPj:+/+	19.45	10-20
1	5	RBPj:+/+	19.54	10-20
1	5	RBPj:+/+	19.87	10-20
1	5	RBPj:+/+	20.32	20-30
1	5	RBPj:+/+	20.39	20-30
1	5	RBPj:+/+	20.48	20-30
1	5	RBPj:+/+	20.76	20-30
1	5	RBPj:+/+	20.82	20-30
1	5	RBPj:+/+	20.87	20-30
1	5	RBPj:+/+	20.96	20-30
1	5	RBPj:+/+	21.08	20-30
1	5	RBPj:+/+	21.14	20-30
1	5	RBPj:+/+	21.28	20-30
1	5	RBPj:+/+	21.73	20-30
1	5	RBPj:+/+	21.89	20-30
1	5	RBPj:+/+	21.91	20-30
1	5	RBPj:+/+	21.99	20-30
1	5	RBPj:+/+	22.67	20-30
1	5	RBPj:+/+	22.68	20-30
1	5	RBPj:+/+	22.85	20-30
1	5	RBPj:+/+	23.07	20-30
1	5	RBPj:+/+	23.19	20-30
1	5	RBPj:+/+	23.22	20-30
1	5	RBPj:+/+	23.32	20-30
1	5	RBPj:+/+	23.48	20-30
1	5	RBPj:+/+	23.62	20-30
1	5	RBPj:+/+	23.87	20-30
1	5	RBPj:+/+	24.26	20-30
1	5	RBPj:+/+	24.71	20-30
1	5	RBPj:+/+	24.82	20-30
1	5	RBPj:+/+	24.93	20-30
1	5	RBPj:+/+	25.15	20-30
1	5	RBPj:+/+	25.4	20-30
1	5	RBPj:+/+	25.53	20-30
1	5	RBPj:+/+	26.02	20-30
1	5	RBPj:+/+	26.03	20-30
1	5	RBPj:+/+	26.31	20-30
1	5	RBPj:+/+	27.57	20-30
1	5	RBPj:+/+	27.61	20-30
1	5	RBPj:+/+	28.65	20-30
1	5	RBPj:+/+	28.96	20-30
1	5	RBPj:+/+	29.15	20-30
1	5	RBPj:+/+	29.63	20-30
1	5	RBPj:+/+	29.87	20-30
1	5	RBPj:+/+	30.35	30-40
1	5	RBPj:+/+	30.82	30-40
1	5	RBPj:+/+	31.56	30-40
1	5	RBPj:+/+	31.73	30-40
1	5	RBPj:+/+	32.24	30-40
1	5	RBPj:+/+	33.16	30-40
1	5	RBPj:+/+	33.45	30-40
1	5	RBPj:+/+	33.66	30-40
1	5	RBPj:+/+	34.36	30-40
1	5	RBPj:+/+	34.4	30-40
1	5	RBPj:+/+	36.46	30-40
1	5	RBPj:+/+	38.65	30-40
1	5	RBPj:+/+	43.21	40-50
1	5	RBPj:+/+	43.23	40-50
1	5	RBPj:+/+	43.39	40-50
1	5	RBPj:+/+	53.1	>50
1	6	RBPj:+/E89G,fl	3.28	0-10
1	6	RBPj:+/E89G,fl	3.46	0-10
1	6	RBPj:+/E89G,fl	4.07	0-10
1	6	RBPj:+/E89G,fl	4.23	0-10
1	6	RBPj:+/E89G,fl	4.38	0-10
1	6	RBPj:+/E89G,fl	4.51	0-10
1	6	RBPj:+/E89G,fl	4.51	0-10
1	6	RBPj:+/E89G,fl	4.72	0-10
1	6	RBPj:+/E89G,fl	4.74	0-10
1	6	RBPj:+/E89G,fl	4.86	0-10
1	6	RBPj:+/E89G,fl	4.94	0-10
1	6	RBPj:+/E89G,fl	5.09	0-10
1	6	RBPj:+/E89G,fl	5.19	0-10
1	6	RBPj:+/E89G,fl	5.3	0-10
1	6	RBPj:+/E89G,fl	5.3	0-10
1	6	RBPj:+/E89G,fl	5.3	0-10
1	6	RBPj:+/E89G,fl	5.31	0-10
1	6	RBPj:+/E89G,fl	5.37	0-10
1	6	RBPj:+/E89G,fl	5.4	0-10
1	6	RBPj:+/E89G,fl	5.43	0-10
1	6	RBPj:+/E89G,fl	5.43	0-10
1	6	RBPj:+/E89G,fl	6.02	0-10
1	6	RBPj:+/E89G,fl	6.45	0-10
1	6	RBPj:+/E89G,fl	6.92	0-10
1	6	RBPj:+/E89G,fl	7.01	0-10
1	6	RBPj:+/E89G,fl	7.2	0-10
1	6	RBPj:+/E89G,fl	7.51	0-10
1	6	RBPj:+/E89G,fl	7.74	0-10
1	6	RBPj:+/E89G,fl	7.8	0-10
1	6	RBPj:+/E89G,fl	7.8	0-10
1	6	RBPj:+/E89G,fl	8.17	0-10
1	6	RBPj:+/E89G,fl	8.29	0-10
1	6	RBPj:+/E89G,fl	8.59	0-10
1	6	RBPj:+/E89G,fl	8.6	0-10
1	6	RBPj:+/E89G,fl	8.68	0-10
1	6	RBPj:+/E89G,fl	8.69	0-10
1	6	RBPj:+/E89G,fl	8.85	0-10
1	6	RBPj:+/E89G,fl	9.11	0-10
1	6	RBPj:+/E89G,fl	9.44	0-10
1	6	RBPj:+/E89G,fl	9.77	0-10
1	6	RBPj:+/E89G,fl	9.81	0-10
1	6	RBPj:+/E89G,fl	10.05	10-20
1	6	RBPj:+/E89G,fl	11	10-20
1	6	RBPj:+/E89G,fl	11.05	10-20
1	6	RBPj:+/E89G,fl	11.28	10-20
1	6	RBPj:+/E89G,fl	11.3	10-20
1	6	RBPj:+/E89G,fl	11.82	10-20
1	6	RBPj:+/E89G,fl	12.18	10-20
1	6	RBPj:+/E89G,fl	12.28	10-20
1	6	RBPj:+/E89G,fl	12.28	10-20
1	6	RBPj:+/E89G,fl	12.46	10-20
1	6	RBPj:+/E89G,fl	13.18	10-20
1	6	RBPj:+/E89G,fl	13.37	10-20
1	6	RBPj:+/E89G,fl	13.56	10-20
1	6	RBPj:+/E89G,fl	14.03	10-20
1	6	RBPj:+/E89G,fl	14.06	10-20
1	6	RBPj:+/E89G,fl	14.17	10-20
1	6	RBPj:+/E89G,fl	14.27	10-20
1	6	RBPj:+/E89G,fl	14.3	10-20
1	6	RBPj:+/E89G,fl	15.18	10-20
1	6	RBPj:+/E89G,fl	15.25	10-20
1	6	RBPj:+/E89G,fl	15.76	10-20
1	6	RBPj:+/E89G,fl	15.9	10-20
1	6	RBPj:+/E89G,fl	16.14	10-20
1	6	RBPj:+/E89G,fl	16.27	10-20
1	6	RBPj:+/E89G,fl	16.42	10-20
1	6	RBPj:+/E89G,fl	16.45	10-20
1	6	RBPj:+/E89G,fl	16.51	10-20
1	6	RBPj:+/E89G,fl	16.53	10-20
1	6	RBPj:+/E89G,fl	16.64	10-20
1	6	RBPj:+/E89G,fl	16.83	10-20
1	6	RBPj:+/E89G,fl	17.39	10-20
1	6	RBPj:+/E89G,fl	17.62	10-20
1	6	RBPj:+/E89G,fl	17.65	10-20
1	6	RBPj:+/E89G,fl	17.92	10-20
1	6	RBPj:+/E89G,fl	18.07	10-20
1	6	RBPj:+/E89G,fl	18.3	10-20
1	6	RBPj:+/E89G,fl	18.88	10-20
1	6	RBPj:+/E89G,fl	19.51	10-20
1	6	RBPj:+/E89G,fl	19.97	10-20
1	6	RBPj:+/E89G,fl	20.42	20-30
1	6	RBPj:+/E89G,fl	20.67	20-30
1	6	RBPj:+/E89G,fl	20.82	20-30
1	6	RBPj:+/E89G,fl	20.91	20-30
1	6	RBPj:+/E89G,fl	21.06	20-30
1	6	RBPj:+/E89G,fl	21.81	20-30
1	6	RBPj:+/E89G,fl	22.23	20-30
1	6	RBPj:+/E89G,fl	22.33	20-30
1	6	RBPj:+/E89G,fl	22.4	20-30
1	6	RBPj:+/E89G,fl	22.97	20-30
1	6	RBPj:+/E89G,fl	23.08	20-30
1	6	RBPj:+/E89G,fl	23.32	20-30
1	6	RBPj:+/E89G,fl	23.33	20-30
1	6	RBPj:+/E89G,fl	23.5	20-30
1	6	RBPj:+/E89G,fl	23.52	20-30
1	6	RBPj:+/E89G,fl	23.65	20-30
1	6	RBPj:+/E89G,fl	23.83	20-30
1	6	RBPj:+/E89G,fl	24.12	20-30
1	6	RBPj:+/E89G,fl	24.68	20-30
1	6	RBPj:+/E89G,fl	24.87	20-30
1	6	RBPj:+/E89G,fl	24.9	20-30
1	6	RBPj:+/E89G,fl	25.84	20-30
1	6	RBPj:+/E89G,fl	26.61	20-30
1	6	RBPj:+/E89G,fl	27.19	20-30
1	6	RBPj:+/E89G,fl	27.86	20-30
1	6	RBPj:+/E89G,fl	28.2	20-30
1	6	RBPj:+/E89G,fl	28.45	20-30
1	6	RBPj:+/E89G,fl	28.66	20-30
1	6	RBPj:+/E89G,fl	29.32	20-30
1	6	RBPj:+/E89G,fl	29.46	20-30
1	6	RBPj:+/E89G,fl	29.48	20-30
1	6	RBPj:+/E89G,fl	29.57	20-30
1	6	RBPj:+/E89G,fl	29.89	20-30
1	6	RBPj:+/E89G,fl	30.68	30-40
1	6	RBPj:+/E89G,fl	31.15	30-40
1	6	RBPj:+/E89G,fl	31.92	30-40
1	6	RBPj:+/E89G,fl	32.17	30-40
1	6	RBPj:+/E89G,fl	32.42	30-40
1	6	RBPj:+/E89G,fl	32.48	30-40
1	6	RBPj:+/E89G,fl	32.6	30-40
1	6	RBPj:+/E89G,fl	33.09	30-40
1	6	RBPj:+/E89G,fl	33.17	30-40
1	6	RBPj:+/E89G,fl	33.27	30-40
1	6	RBPj:+/E89G,fl	33.27	30-40
1	6	RBPj:+/E89G,fl	33.33	30-40
1	6	RBPj:+/E89G,fl	33.83	30-40
1	6	RBPj:+/E89G,fl	33.94	30-40
1	6	RBPj:+/E89G,fl	33.99	30-40
1	6	RBPj:+/E89G,fl	34.13	30-40
1	6	RBPj:+/E89G,fl	34.72	30-40
1	6	RBPj:+/E89G,fl	34.8	30-40
1	6	RBPj:+/E89G,fl	35.04	30-40
1	6	RBPj:+/E89G,fl	35.18	30-40
1	6	RBPj:+/E89G,fl	35.21	30-40
1	6	RBPj:+/E89G,fl	36.03	30-40
1	6	RBPj:+/E89G,fl	36.31	30-40
1	6	RBPj:+/E89G,fl	36.8	30-40
1	6	RBPj:+/E89G,fl	37.76	30-40
1	6	RBPj:+/E89G,fl	38.38	30-40
1	6	RBPj:+/E89G,fl	38.48	30-40
1	6	RBPj:+/E89G,fl	39.82	30-40
1	6	RBPj:+/E89G,fl	39.9	30-40
1	6	RBPj:+/E89G,fl	40.46	40-50
1	6	RBPj:+/E89G,fl	40.63	40-50
1	6	RBPj:+/E89G,fl	40.98	40-50
1	6	RBPj:+/E89G,fl	41.05	40-50
1	6	RBPj:+/E89G,fl	41.68	40-50
1	6	RBPj:+/E89G,fl	41.83	40-50
1	6	RBPj:+/E89G,fl	42.37	40-50
1	6	RBPj:+/E89G,fl	42.85	40-50
1	6	RBPj:+/E89G,fl	43.57	40-50
1	6	RBPj:+/E89G,fl	43.81	40-50
1	6	RBPj:+/E89G,fl	44.45	40-50
1	6	RBPj:+/E89G,fl	45.53	40-50
1	6	RBPj:+/E89G,fl	49.05	40-50
1	6	RBPj:+/E89G,fl	50.32	>50
1	6	RBPj:+/E89G,fl	51	>50
1	6	RBPj:+/E89G,fl	53.21	>50
1	6	RBPj:+/E89G,fl	53.7	>50
1	6	RBPj:+/E89G,fl	57.13	>50
1	6	RBPj:+/E89G,fl	68.6	>50
1	7	N1:+/null	3.13	0-10
1	7	N1:+/null	3.17	0-10
1	7	N1:+/null	3.27	0-10
1	7	N1:+/null	3.66	0-10
1	7	N1:+/null	3.66	0-10
1	7	N1:+/null	4.08	0-10
1	7	N1:+/null	4.42	0-10
1	7	N1:+/null	4.8	0-10
1	7	N1:+/null	4.8	0-10
1	7	N1:+/null	4.89	0-10
1	7	N1:+/null	5.17	0-10
1	7	N1:+/null	5.24	0-10
1	7	N1:+/null	5.47	0-10
1	7	N1:+/null	5.5	0-10
1	7	N1:+/null	5.84	0-10
1	7	N1:+/null	5.84	0-10
1	7	N1:+/null	5.86	0-10
1	7	N1:+/null	5.89	0-10
1	7	N1:+/null	5.99	0-10
1	7	N1:+/null	6.02	0-10
1	7	N1:+/null	6.02	0-10
1	7	N1:+/null	6.08	0-10
1	7	N1:+/null	6.26	0-10
1	7	N1:+/null	6.37	0-10
1	7	N1:+/null	6.52	0-10
1	7	N1:+/null	6.63	0-10
1	7	N1:+/null	7.16	0-10
1	7	N1:+/null	7.28	0-10
1	7	N1:+/null	7.51	0-10
1	7	N1:+/null	7.68	0-10
1	7	N1:+/null	7.94	0-10
1	7	N1:+/null	7.94	0-10
1	7	N1:+/null	8.01	0-10
1	7	N1:+/null	8.26	0-10
1	7	N1:+/null	8.29	0-10
1	7	N1:+/null	8.37	0-10
1	7	N1:+/null	8.64	0-10
1	7	N1:+/null	8.68	0-10
1	7	N1:+/null	8.69	0-10
1	7	N1:+/null	8.8	0-10
1	7	N1:+/null	8.81	0-10
1	7	N1:+/null	8.89	0-10
1	7	N1:+/null	8.96	0-10
1	7	N1:+/null	9.01	0-10
1	7	N1:+/null	9.23	0-10
1	7	N1:+/null	9.38	0-10
1	7	N1:+/null	9.41	0-10
1	7	N1:+/null	9.71	0-10
1	7	N1:+/null	9.72	0-10
1	7	N1:+/null	9.79	0-10
1	7	N1:+/null	10.05	10-20
1	7	N1:+/null	10.09	10-20
1	7	N1:+/null	10.1	10-20
1	7	N1:+/null	10.13	10-20
1	7	N1:+/null	10.18	10-20
1	7	N1:+/null	10.18	10-20
1	7	N1:+/null	10.48	10-20
1	7	N1:+/null	10.57	10-20
1	7	N1:+/null	10.6	10-20
1	7	N1:+/null	10.64	10-20
1	7	N1:+/null	10.88	10-20
1	7	N1:+/null	10.95	10-20
1	7	N1:+/null	11.13	10-20
1	7	N1:+/null	12.09	10-20
1	7	N1:+/null	12.24	10-20
1	7	N1:+/null	12.25	10-20
1	7	N1:+/null	12.33	10-20
1	7	N1:+/null	12.76	10-20
1	7	N1:+/null	13.07	10-20
1	7	N1:+/null	13.18	10-20
1	7	N1:+/null	13.36	10-20
1	7	N1:+/null	13.4	10-20
1	7	N1:+/null	13.48	10-20
1	7	N1:+/null	13.52	10-20
1	7	N1:+/null	13.69	10-20
1	7	N1:+/null	13.98	10-20
1	7	N1:+/null	13.99	10-20
1	7	N1:+/null	14.02	10-20
1	7	N1:+/null	14.17	10-20
1	7	N1:+/null	14.32	10-20
1	7	N1:+/null	14.46	10-20
1	7	N1:+/null	14.58	10-20
1	7	N1:+/null	14.59	10-20
1	7	N1:+/null	14.72	10-20
1	7	N1:+/null	14.83	10-20
1	7	N1:+/null	14.99	10-20
1	7	N1:+/null	15.07	10-20
1	7	N1:+/null	15.07	10-20
1	7	N1:+/null	15.2	10-20
1	7	N1:+/null	15.21	10-20
1	7	N1:+/null	15.39	10-20
1	7	N1:+/null	15.42	10-20
1	7	N1:+/null	15.5	10-20
1	7	N1:+/null	15.51	10-20
1	7	N1:+/null	15.55	10-20
1	7	N1:+/null	15.61	10-20
1	7	N1:+/null	15.63	10-20
1	7	N1:+/null	15.74	10-20
1	7	N1:+/null	15.78	10-20
1	7	N1:+/null	16.04	10-20
1	7	N1:+/null	16.11	10-20
1	7	N1:+/null	16.2	10-20
1	7	N1:+/null	16.35	10-20
1	7	N1:+/null	16.43	10-20
1	7	N1:+/null	16.57	10-20
1	7	N1:+/null	16.59	10-20
1	7	N1:+/null	16.7	10-20
1	7	N1:+/null	16.73	10-20
1	7	N1:+/null	16.79	10-20
1	7	N1:+/null	17	10-20
1	7	N1:+/null	17.02	10-20
1	7	N1:+/null	17.02	10-20
1	7	N1:+/null	17.02	10-20
1	7	N1:+/null	17.02	10-20
1	7	N1:+/null	17.12	10-20
1	7	N1:+/null	17.17	10-20
1	7	N1:+/null	17.26	10-20
1	7	N1:+/null	17.36	10-20
1	7	N1:+/null	17.39	10-20
1	7	N1:+/null	17.52	10-20
1	7	N1:+/null	17.6	10-20
1	7	N1:+/null	17.61	10-20
1	7	N1:+/null	17.66	10-20
1	7	N1:+/null	17.68	10-20
1	7	N1:+/null	17.87	10-20
1	7	N1:+/null	17.93	10-20
1	7	N1:+/null	18.03	10-20
1	7	N1:+/null	18.04	10-20
1	7	N1:+/null	18.15	10-20
1	7	N1:+/null	18.16	10-20
1	7	N1:+/null	18.23	10-20
1	7	N1:+/null	18.35	10-20
1	7	N1:+/null	18.53	10-20
1	7	N1:+/null	18.62	10-20
1	7	N1:+/null	18.77	10-20
1	7	N1:+/null	19.29	10-20
1	7	N1:+/null	19.29	10-20
1	7	N1:+/null	19.34	10-20
1	7	N1:+/null	19.62	10-20
1	7	N1:+/null	19.75	10-20
1	7	N1:+/null	19.76	10-20
1	7	N1:+/null	19.97	10-20
1	7	N1:+/null	19.99	10-20
1	7	N1:+/null	20.1	20-30
1	7	N1:+/null	20.64	20-30
1	7	N1:+/null	21.04	20-30
1	7	N1:+/null	21.14	20-30
1	7	N1:+/null	21.14	20-30
1	7	N1:+/null	21.14	20-30
1	7	N1:+/null	21.31	20-30
1	7	N1:+/null	21.46	20-30
1	7	N1:+/null	21.48	20-30
1	7	N1:+/null	21.5	20-30
1	7	N1:+/null	21.56	20-30
1	7	N1:+/null	21.76	20-30
1	7	N1:+/null	21.8	20-30
1	7	N1:+/null	21.81	20-30
1	7	N1:+/null	21.93	20-30
1	7	N1:+/null	21.97	20-30
1	7	N1:+/null	22.09	20-30
1	7	N1:+/null	22.16	20-30
1	7	N1:+/null	22.39	20-30
1	7	N1:+/null	22.47	20-30
1	7	N1:+/null	22.56	20-30
1	7	N1:+/null	22.62	20-30
1	7	N1:+/null	22.97	20-30
1	7	N1:+/null	23.35	20-30
1	7	N1:+/null	23.35	20-30
1	7	N1:+/null	23.37	20-30
1	7	N1:+/null	23.43	20-30
1	7	N1:+/null	23.68	20-30
1	7	N1:+/null	23.84	20-30
1	7	N1:+/null	23.95	20-30
1	7	N1:+/null	24.33	20-30
1	7	N1:+/null	24.44	20-30
1	7	N1:+/null	24.87	20-30
1	7	N1:+/null	25.56	20-30
1	7	N1:+/null	25.64	20-30
1	7	N1:+/null	25.84	20-30
1	7	N1:+/null	25.95	20-30
1	7	N1:+/null	26.02	20-30
1	7	N1:+/null	26.19	20-30
1	7	N1:+/null	26.52	20-30
1	7	N1:+/null	26.63	20-30
1	7	N1:+/null	27.07	20-30
1	7	N1:+/null	27.38	20-30
1	7	N1:+/null	27.69	20-30
1	7	N1:+/null	27.73	20-30
1	7	N1:+/null	27.75	20-30
1	7	N1:+/null	27.93	20-30
1	7	N1:+/null	28.92	20-30
1	7	N1:+/null	29.01	20-30
1	7	N1:+/null	29.45	20-30
1	7	N1:+/null	30.15	30-40
1	7	N1:+/null	30.67	30-40
1	7	N1:+/null	30.68	30-40
1	7	N1:+/null	30.99	30-40
1	7	N1:+/null	31.29	30-40
1	7	N1:+/null	31.32	30-40
1	7	N1:+/null	31.36	30-40
1	7	N1:+/null	31.98	30-40
1	7	N1:+/null	32.06	30-40
1	7	N1:+/null	32.48	30-40
1	7	N1:+/null	32.85	30-40
1	7	N1:+/null	32.98	30-40
1	7	N1:+/null	33.34	30-40
1	7	N1:+/null	33.7	30-40
1	7	N1:+/null	33.76	30-40
1	7	N1:+/null	34.3	30-40
1	7	N1:+/null	34.41	30-40
1	7	N1:+/null	34.56	30-40
1	7	N1:+/null	34.67	30-40
1	7	N1:+/null	34.96	30-40
1	7	N1:+/null	36.44	30-40
1	7	N1:+/null	36.64	30-40
1	7	N1:+/null	36.73	30-40
1	7	N1:+/null	39.09	30-40
1	7	N1:+/null	39.75	30-40
1	7	N1:+/null	40.07	40-50
1	7	N1:+/null	42.57	40-50
1	7	N1:+/null	43.82	40-50
1	7	N1:+/null	45.49	40-50
1	8	N1:+/null	3.88	0-10
1	8	N1:+/null	3.89	0-10
1	8	N1:+/null	4.02	0-10
1	8	N1:+/null	4.12	0-10
1	8	N1:+/null	4.23	0-10
1	8	N1:+/null	4.24	0-10
1	8	N1:+/null	4.24	0-10
1	8	N1:+/null	4.26	0-10
1	8	N1:+/null	4.26	0-10
1	8	N1:+/null	4.3	0-10
1	8	N1:+/null	4.36	0-10
1	8	N1:+/null	4.42	0-10
1	8	N1:+/null	4.48	0-10
1	8	N1:+/null	4.59	0-10
1	8	N1:+/null	4.59	0-10
1	8	N1:+/null	4.59	0-10
1	8	N1:+/null	4.59	0-10
1	8	N1:+/null	4.63	0-10
1	8	N1:+/null	4.7	0-10
1	8	N1:+/null	4.9	0-10
1	8	N1:+/null	4.91	0-10
1	8	N1:+/null	4.98	0-10
1	8	N1:+/null	5.05	0-10
1	8	N1:+/null	5.05	0-10
1	8	N1:+/null	5.05	0-10
1	8	N1:+/null	5.08	0-10
1	8	N1:+/null	5.08	0-10
1	8	N1:+/null	5.13	0-10
1	8	N1:+/null	5.24	0-10
1	8	N1:+/null	5.29	0-10
1	8	N1:+/null	5.37	0-10
1	8	N1:+/null	6.03	0-10
1	8	N1:+/null	6.23	0-10
1	8	N1:+/null	6.24	0-10
1	8	N1:+/null	6.35	0-10
1	8	N1:+/null	6.48	0-10
1	8	N1:+/null	6.58	0-10
1	8	N1:+/null	6.65	0-10
1	8	N1:+/null	6.69	0-10
1	8	N1:+/null	6.69	0-10
1	8	N1:+/null	6.78	0-10
1	8	N1:+/null	7.02	0-10
1	8	N1:+/null	7.43	0-10
1	8	N1:+/null	7.49	0-10
1	8	N1:+/null	7.49	0-10
1	8	N1:+/null	7.57	0-10
1	8	N1:+/null	7.75	0-10
1	8	N1:+/null	7.78	0-10
1	8	N1:+/null	7.95	0-10
1	8	N1:+/null	8.22	0-10
1	8	N1:+/null	8.23	0-10
1	8	N1:+/null	8.32	0-10
1	8	N1:+/null	8.41	0-10
1	8	N1:+/null	8.52	0-10
1	8	N1:+/null	8.52	0-10
1	8	N1:+/null	8.52	0-10
1	8	N1:+/null	8.7	0-10
1	8	N1:+/null	8.72	0-10
1	8	N1:+/null	8.83	0-10
1	8	N1:+/null	8.98	0-10
1	8	N1:+/null	9.03	0-10
1	8	N1:+/null	9.19	0-10
1	8	N1:+/null	9.45	0-10
1	8	N1:+/null	9.49	0-10
1	8	N1:+/null	9.52	0-10
1	8	N1:+/null	9.59	0-10
1	8	N1:+/null	10.09	10-20
1	8	N1:+/null	10.16	10-20
1	8	N1:+/null	10.29	10-20
1	8	N1:+/null	10.36	10-20
1	8	N1:+/null	10.41	10-20
1	8	N1:+/null	10.46	10-20
1	8	N1:+/null	10.72	10-20
1	8	N1:+/null	10.72	10-20
1	8	N1:+/null	10.88	10-20
1	8	N1:+/null	10.93	10-20
1	8	N1:+/null	10.93	10-20
1	8	N1:+/null	10.93	10-20
1	8	N1:+/null	11.06	10-20
1	8	N1:+/null	11.14	10-20
1	8	N1:+/null	11.33	10-20
1	8	N1:+/null	11.33	10-20
1	8	N1:+/null	11.46	10-20
1	8	N1:+/null	11.47	10-20
1	8	N1:+/null	11.52	10-20
1	8	N1:+/null	11.54	10-20
1	8	N1:+/null	11.98	10-20
1	8	N1:+/null	12.03	10-20
1	8	N1:+/null	12.03	10-20
1	8	N1:+/null	12.31	10-20
1	8	N1:+/null	12.58	10-20
1	8	N1:+/null	12.59	10-20
1	8	N1:+/null	13.09	10-20
1	8	N1:+/null	13.26	10-20
1	8	N1:+/null	13.3	10-20
1	8	N1:+/null	13.34	10-20
1	8	N1:+/null	13.76	10-20
1	8	N1:+/null	14.09	10-20
1	8	N1:+/null	14.38	10-20
1	8	N1:+/null	14.45	10-20
1	8	N1:+/null	14.6	10-20
1	8	N1:+/null	14.75	10-20
1	8	N1:+/null	14.79	10-20
1	8	N1:+/null	14.8	10-20
1	8	N1:+/null	14.82	10-20
1	8	N1:+/null	14.87	10-20
1	8	N1:+/null	14.96	10-20
1	8	N1:+/null	14.98	10-20
1	8	N1:+/null	15.02	10-20
1	8	N1:+/null	15.25	10-20
1	8	N1:+/null	15.3	10-20
1	8	N1:+/null	15.39	10-20
1	8	N1:+/null	15.54	10-20
1	8	N1:+/null	15.98	10-20
1	8	N1:+/null	16.03	10-20
1	8	N1:+/null	16.07	10-20
1	8	N1:+/null	16.27	10-20
1	8	N1:+/null	16.65	10-20
1	8	N1:+/null	16.74	10-20
1	8	N1:+/null	16.84	10-20
1	8	N1:+/null	16.89	10-20
1	8	N1:+/null	16.95	10-20
1	8	N1:+/null	16.97	10-20
1	8	N1:+/null	17	10-20
1	8	N1:+/null	17.02	10-20
1	8	N1:+/null	17.22	10-20
1	8	N1:+/null	17.28	10-20
1	8	N1:+/null	17.41	10-20
1	8	N1:+/null	17.62	10-20
1	8	N1:+/null	17.66	10-20
1	8	N1:+/null	17.78	10-20
1	8	N1:+/null	18.19	10-20
1	8	N1:+/null	18.38	10-20
1	8	N1:+/null	18.55	10-20
1	8	N1:+/null	18.66	10-20
1	8	N1:+/null	18.69	10-20
1	8	N1:+/null	18.94	10-20
1	8	N1:+/null	19.17	10-20
1	8	N1:+/null	19.54	10-20
1	8	N1:+/null	20.36	20-30
1	8	N1:+/null	20.37	20-30
1	8	N1:+/null	20.44	20-30
1	8	N1:+/null	20.52	20-30
1	8	N1:+/null	20.77	20-30
1	8	N1:+/null	20.79	20-30
1	8	N1:+/null	20.8	20-30
1	8	N1:+/null	20.86	20-30
1	8	N1:+/null	21.11	20-30
1	8	N1:+/null	21.12	20-30
1	8	N1:+/null	21.17	20-30
1	8	N1:+/null	21.25	20-30
1	8	N1:+/null	21.49	20-30
1	8	N1:+/null	21.52	20-30
1	8	N1:+/null	21.54	20-30
1	8	N1:+/null	21.71	20-30
1	8	N1:+/null	21.74	20-30
1	8	N1:+/null	21.84	20-30
1	8	N1:+/null	22.05	20-30
1	8	N1:+/null	22.08	20-30
1	8	N1:+/null	22.55	20-30
1	8	N1:+/null	22.78	20-30
1	8	N1:+/null	23.27	20-30
1	8	N1:+/null	23.28	20-30
1	8	N1:+/null	23.36	20-30
1	8	N1:+/null	23.4	20-30
1	8	N1:+/null	23.48	20-30
1	8	N1:+/null	23.61	20-30
1	8	N1:+/null	24.59	20-30
1	8	N1:+/null	25	20-30
1	8	N1:+/null	25.09	20-30
1	8	N1:+/null	25.32	20-30
1	8	N1:+/null	25.72	20-30
1	8	N1:+/null	25.81	20-30
1	8	N1:+/null	26.07	20-30
1	8	N1:+/null	26.45	20-30
1	8	N1:+/null	26.69	20-30
1	8	N1:+/null	27.86	20-30
1	8	N1:+/null	28.84	20-30
1	8	N1:+/null	29.98	20-30
1	8	N1:+/null	31.65	30-40
1	8	N1:+/null	31.76	30-40
1	8	N1:+/null	32	30-40
1	8	N1:+/null	32.25	30-40
1	8	N1:+/null	33.86	30-40
1	8	N1:+/null	34.22	30-40
1	8	N1:+/null	34.53	30-40
1	8	N1:+/null	34.68	30-40
1	8	N1:+/null	35.64	30-40
1	8	N1:+/null	36.71	30-40
1	8	N1:+/null	37.69	30-40
1	8	N1:+/null	38.08	30-40
1	8	N1:+/null	41.11	40-50
1	8	N1:+/null	41.52	40-50
1	8	N1:+/null	42.08	40-50
1	8	N1:+/null	42.32	40-50
1	8	N1:+/null	44.28	40-50
1	8	N1:+/null	48.69	40-50
1	8	N1:+/null	48.73	40-50
1	8	N1:+/null	49.08	40-50
1	8	N1:+/null	50.18	>50
1	8	N1:+/null	50.37	>50
1	8	N1:+/null	54.61	>50
1	8	N1:+/null	63.48	>50
1	12	N1:+/null	3.35	0-10
1	12	N1:+/null	3.42	0-10
1	12	N1:+/null	3.52	0-10
1	12	N1:+/null	3.54	0-10
1	12	N1:+/null	3.55	0-10
1	12	N1:+/null	3.58	0-10
1	12	N1:+/null	3.76	0-10
1	12	N1:+/null	3.76	0-10
1	12	N1:+/null	3.82	0-10
1	12	N1:+/null	3.83	0-10
1	12	N1:+/null	3.83	0-10
1	12	N1:+/null	3.86	0-10
1	12	N1:+/null	3.95	0-10
1	12	N1:+/null	3.99	0-10
1	12	N1:+/null	3.99	0-10
1	12	N1:+/null	3.99	0-10
1	12	N1:+/null	3.99	0-10
1	12	N1:+/null	4.08	0-10
1	12	N1:+/null	4.08	0-10
1	12	N1:+/null	4.12	0-10
1	12	N1:+/null	4.2	0-10
1	12	N1:+/null	4.3	0-10
1	12	N1:+/null	4.49	0-10
1	12	N1:+/null	4.6	0-10
1	12	N1:+/null	4.71	0-10
1	12	N1:+/null	4.86	0-10
1	12	N1:+/null	5	0-10
1	12	N1:+/null	5.03	0-10
1	12	N1:+/null	5.05	0-10
1	12	N1:+/null	5.2	0-10
1	12	N1:+/null	5.25	0-10
1	12	N1:+/null	5.25	0-10
1	12	N1:+/null	5.65	0-10
1	12	N1:+/null	5.81	0-10
1	12	N1:+/null	5.95	0-10
1	12	N1:+/null	6.17	0-10
1	12	N1:+/null	6.17	0-10
1	12	N1:+/null	6.19	0-10
1	12	N1:+/null	6.22	0-10
1	12	N1:+/null	6.44	0-10
1	12	N1:+/null	6.57	0-10
1	12	N1:+/null	6.6	0-10
1	12	N1:+/null	6.76	0-10
1	12	N1:+/null	6.78	0-10
1	12	N1:+/null	6.85	0-10
1	12	N1:+/null	7.29	0-10
1	12	N1:+/null	7.49	0-10
1	12	N1:+/null	7.52	0-10
1	12	N1:+/null	7.75	0-10
1	12	N1:+/null	7.76	0-10
1	12	N1:+/null	7.8	0-10
1	12	N1:+/null	8.26	0-10
1	12	N1:+/null	8.36	0-10
1	12	N1:+/null	8.64	0-10
1	12	N1:+/null	9.01	0-10
1	12	N1:+/null	9.11	0-10
1	12	N1:+/null	9.11	0-10
1	12	N1:+/null	9.15	0-10
1	12	N1:+/null	9.33	0-10
1	12	N1:+/null	9.4	0-10
1	12	N1:+/null	9.76	0-10
1	12	N1:+/null	9.85	0-10
1	12	N1:+/null	10.31	10-20
1	12	N1:+/null	10.41	10-20
1	12	N1:+/null	10.61	10-20
1	12	N1:+/null	10.67	10-20
1	12	N1:+/null	10.91	10-20
1	12	N1:+/null	10.93	10-20
1	12	N1:+/null	11.06	10-20
1	12	N1:+/null	11.33	10-20
1	12	N1:+/null	11.55	10-20
1	12	N1:+/null	11.63	10-20
1	12	N1:+/null	11.98	10-20
1	12	N1:+/null	12.22	10-20
1	12	N1:+/null	12.27	10-20
1	12	N1:+/null	12.37	10-20
1	12	N1:+/null	12.64	10-20
1	12	N1:+/null	12.68	10-20
1	12	N1:+/null	12.75	10-20
1	12	N1:+/null	12.9	10-20
1	12	N1:+/null	12.9	10-20
1	12	N1:+/null	12.93	10-20
1	12	N1:+/null	12.93	10-20
1	12	N1:+/null	13.19	10-20
1	12	N1:+/null	13.19	10-20
1	12	N1:+/null	13.22	10-20
1	12	N1:+/null	13.3	10-20
1	12	N1:+/null	13.42	10-20
1	12	N1:+/null	13.81	10-20
1	12	N1:+/null	13.85	10-20
1	12	N1:+/null	14.75	10-20
1	12	N1:+/null	15.02	10-20
1	12	N1:+/null	15.02	10-20
1	12	N1:+/null	15.07	10-20
1	12	N1:+/null	15.23	10-20
1	12	N1:+/null	15.4	10-20
1	12	N1:+/null	15.59	10-20
1	12	N1:+/null	15.74	10-20
1	12	N1:+/null	15.83	10-20
1	12	N1:+/null	15.88	10-20
1	12	N1:+/null	16.17	10-20
1	12	N1:+/null	16.33	10-20
1	12	N1:+/null	16.74	10-20
1	12	N1:+/null	17.03	10-20
1	12	N1:+/null	17.34	10-20
1	12	N1:+/null	17.34	10-20
1	12	N1:+/null	17.64	10-20
1	12	N1:+/null	17.78	10-20
1	12	N1:+/null	18.26	10-20
1	12	N1:+/null	18.34	10-20
1	12	N1:+/null	18.62	10-20
1	12	N1:+/null	18.62	10-20
1	12	N1:+/null	18.91	10-20
1	12	N1:+/null	19.2	10-20
1	12	N1:+/null	19.2	10-20
1	12	N1:+/null	19.41	10-20
1	12	N1:+/null	19.66	10-20
1	12	N1:+/null	19.95	10-20
1	12	N1:+/null	19.96	10-20
1	12	N1:+/null	19.99	10-20
1	12	N1:+/null	20.1	20-30
1	12	N1:+/null	20.23	20-30
1	12	N1:+/null	20.9	20-30
1	12	N1:+/null	21.31	20-30
1	12	N1:+/null	21.57	20-30
1	12	N1:+/null	21.98	20-30
1	12	N1:+/null	21.99	20-30
1	12	N1:+/null	22.41	20-30
1	12	N1:+/null	23.53	20-30
1	12	N1:+/null	23.64	20-30
1	12	N1:+/null	23.72	20-30
1	12	N1:+/null	24.08	20-30
1	12	N1:+/null	24.17	20-30
1	12	N1:+/null	25.3	20-30
1	12	N1:+/null	26.1	20-30
1	12	N1:+/null	26.16	20-30
1	12	N1:+/null	26.56	20-30
1	12	N1:+/null	26.61	20-30
1	12	N1:+/null	27.02	20-30
1	12	N1:+/null	27.21	20-30
1	12	N1:+/null	27.32	20-30
1	12	N1:+/null	28.27	20-30
1	12	N1:+/null	28.34	20-30
1	12	N1:+/null	28.7	20-30
1	12	N1:+/null	28.72	20-30
1	12	N1:+/null	28.98	20-30
1	12	N1:+/null	29.11	20-30
1	12	N1:+/null	29.16	20-30
1	12	N1:+/null	29.21	20-30
1	12	N1:+/null	30	30-40
1	12	N1:+/null	30.21	30-40
1	12	N1:+/null	31.74	30-40
1	12	N1:+/null	31.77	30-40
1	12	N1:+/null	32.03	30-40
1	12	N1:+/null	33.4	30-40
1	12	N1:+/null	33.5	30-40
1	12	N1:+/null	33.75	30-40
1	12	N1:+/null	34.67	30-40
1	12	N1:+/null	35.01	30-40
1	12	N1:+/null	36.56	30-40
1	12	N1:+/null	36.91	30-40
1	12	N1:+/null	38.89	30-40
1	12	N1:+/null	39.02	30-40
1	12	N1:+/null	39.19	30-40
1	12	N1:+/null	40.39	40-50
1	12	N1:+/null	41.28	40-50
1	12	N1:+/null	41.55	40-50
1	12	N1:+/null	42.93	40-50
1	12	N1:+/null	44.69	40-50
1	12	N1:+/null	45.79	40-50
1	12	N1:+/null	45.97	40-50
1	12	N1:+/null	46.05	40-50
1	12	N1:+/null	48.77	40-50
1	12	N1:+/null	49.71	40-50
1	12	N1:+/null	52.11	>50
1	12	N1:+/null	52.48	>50
1	12	N1:+/null	54.78	>50
1	12	N1:+/null	59.29	>50
1	12	N1:+/null	60.43	>50
1	12	N1:+/null	61.4	>50
1	12	N1:+/null	62.1	>50
1	12	N1:+/null	62.81	>50
1	12	N1:+/null	68.3	>50
1	14	N1:+/null	4.26	0-10
1	14	N1:+/null	4.46	0-10
1	14	N1:+/null	4.63	0-10
1	14	N1:+/null	4.9	0-10
1	14	N1:+/null	4.91	0-10
1	14	N1:+/null	4.98	0-10
1	14	N1:+/null	4.98	0-10
1	14	N1:+/null	5.08	0-10
1	14	N1:+/null	5.2	0-10
1	14	N1:+/null	5.2	0-10
1	14	N1:+/null	5.29	0-10
1	14	N1:+/null	5.3	0-10
1	14	N1:+/null	5.3	0-10
1	14	N1:+/null	5.37	0-10
1	14	N1:+/null	5.57	0-10
1	14	N1:+/null	5.68	0-10
1	14	N1:+/null	5.68	0-10
1	14	N1:+/null	5.74	0-10
1	14	N1:+/null	5.86	0-10
1	14	N1:+/null	5.91	0-10
1	14	N1:+/null	5.99	0-10
1	14	N1:+/null	6.34	0-10
1	14	N1:+/null	6.35	0-10
1	14	N1:+/null	6.38	0-10
1	14	N1:+/null	6.69	0-10
1	14	N1:+/null	6.69	0-10
1	14	N1:+/null	6.77	0-10
1	14	N1:+/null	6.77	0-10
1	14	N1:+/null	6.92	0-10
1	14	N1:+/null	7.08	0-10
1	14	N1:+/null	7.19	0-10
1	14	N1:+/null	7.26	0-10
1	14	N1:+/null	7.4	0-10
1	14	N1:+/null	7.4	0-10
1	14	N1:+/null	7.43	0-10
1	14	N1:+/null	7.47	0-10
1	14	N1:+/null	7.54	0-10
1	14	N1:+/null	7.75	0-10
1	14	N1:+/null	7.88	0-10
1	14	N1:+/null	7.88	0-10
1	14	N1:+/null	7.88	0-10
1	14	N1:+/null	7.95	0-10
1	14	N1:+/null	8.04	0-10
1	14	N1:+/null	8.13	0-10
1	14	N1:+/null	8.23	0-10
1	14	N1:+/null	8.23	0-10
1	14	N1:+/null	8.41	0-10
1	14	N1:+/null	8.47	0-10
1	14	N1:+/null	8.49	0-10
1	14	N1:+/null	8.81	0-10
1	14	N1:+/null	8.84	0-10
1	14	N1:+/null	8.98	0-10
1	14	N1:+/null	9.15	0-10
1	14	N1:+/null	9.31	0-10
1	14	N1:+/null	9.4	0-10
1	14	N1:+/null	9.4	0-10
1	14	N1:+/null	9.52	0-10
1	14	N1:+/null	9.57	0-10
1	14	N1:+/null	9.62	0-10
1	14	N1:+/null	9.68	0-10
1	14	N1:+/null	9.87	0-10
1	14	N1:+/null	9.87	0-10
1	14	N1:+/null	9.98	0-10
1	14	N1:+/null	10.08	10-20
1	14	N1:+/null	10.22	10-20
1	14	N1:+/null	10.24	10-20
1	14	N1:+/null	10.29	10-20
1	14	N1:+/null	10.41	10-20
1	14	N1:+/null	10.72	10-20
1	14	N1:+/null	10.78	10-20
1	14	N1:+/null	10.93	10-20
1	14	N1:+/null	11.35	10-20
1	14	N1:+/null	11.5	10-20
1	14	N1:+/null	11.5	10-20
1	14	N1:+/null	11.63	10-20
1	14	N1:+/null	11.98	10-20
1	14	N1:+/null	12.23	10-20
1	14	N1:+/null	12.55	10-20
1	14	N1:+/null	12.77	10-20
1	14	N1:+/null	12.92	10-20
1	14	N1:+/null	13.37	10-20
1	14	N1:+/null	13.87	10-20
1	14	N1:+/null	14.04	10-20
1	14	N1:+/null	14.08	10-20
1	14	N1:+/null	14.45	10-20
1	14	N1:+/null	14.45	10-20
1	14	N1:+/null	14.6	10-20
1	14	N1:+/null	14.93	10-20
1	14	N1:+/null	15.07	10-20
1	14	N1:+/null	15.36	10-20
1	14	N1:+/null	15.46	10-20
1	14	N1:+/null	15.65	10-20
1	14	N1:+/null	15.71	10-20
1	14	N1:+/null	15.71	10-20
1	14	N1:+/null	16.05	10-20
1	14	N1:+/null	16.21	10-20
1	14	N1:+/null	16.29	10-20
1	14	N1:+/null	16.47	10-20
1	14	N1:+/null	16.62	10-20
1	14	N1:+/null	16.62	10-20
1	14	N1:+/null	16.74	10-20
1	14	N1:+/null	17.33	10-20
1	14	N1:+/null	17.73	10-20
1	14	N1:+/null	18.01	10-20
1	14	N1:+/null	18.14	10-20
1	14	N1:+/null	18.19	10-20
1	14	N1:+/null	18.19	10-20
1	14	N1:+/null	18.28	10-20
1	14	N1:+/null	18.38	10-20
1	14	N1:+/null	18.96	10-20
1	14	N1:+/null	19.25	10-20
1	14	N1:+/null	19.28	10-20
1	14	N1:+/null	19.39	10-20
1	14	N1:+/null	19.39	10-20
1	14	N1:+/null	19.57	10-20
1	14	N1:+/null	19.69	10-20
1	14	N1:+/null	19.81	10-20
1	14	N1:+/null	19.94	10-20
1	14	N1:+/null	20.13	20-30
1	14	N1:+/null	20.24	20-30
1	14	N1:+/null	20.46	20-30
1	14	N1:+/null	20.51	20-30
1	14	N1:+/null	20.81	20-30
1	14	N1:+/null	20.86	20-30
1	14	N1:+/null	21.02	20-30
1	14	N1:+/null	21.02	20-30
1	14	N1:+/null	21.15	20-30
1	14	N1:+/null	21.44	20-30
1	14	N1:+/null	21.51	20-30
1	14	N1:+/null	21.61	20-30
1	14	N1:+/null	21.71	20-30
1	14	N1:+/null	21.74	20-30
1	14	N1:+/null	21.97	20-30
1	14	N1:+/null	22.13	20-30
1	14	N1:+/null	22.27	20-30
1	14	N1:+/null	22.34	20-30
1	14	N1:+/null	22.65	20-30
1	14	N1:+/null	22.93	20-30
1	14	N1:+/null	23.07	20-30
1	14	N1:+/null	23.21	20-30
1	14	N1:+/null	24.79	20-30
1	14	N1:+/null	25.29	20-30
1	14	N1:+/null	25.69	20-30
1	14	N1:+/null	25.91	20-30
1	14	N1:+/null	26.15	20-30
1	14	N1:+/null	26.8	20-30
1	14	N1:+/null	26.95	20-30
1	14	N1:+/null	28.65	20-30
1	14	N1:+/null	29.16	20-30
1	14	N1:+/null	29.35	20-30
1	14	N1:+/null	29.37	20-30
1	14	N1:+/null	29.73	20-30
1	14	N1:+/null	30.66	30-40
1	14	N1:+/null	32.1	30-40
1	14	N1:+/null	33.47	30-40
1	14	N1:+/null	34.91	30-40
1	14	N1:+/null	38.7	30-40
1	14	N1:+/null	38.8	30-40
1	14	N1:+/null	38.9	30-40
1	14	N1:+/null	40.38	40-50
1	14	N1:+/null	41.33	40-50
1	14	N1:+/null	42.57	40-50
1	14	N1:+/null	43.42	40-50
1	14	N1:+/null	44.98	40-50
1	14	N1:+/null	45.59	40-50
1	14	N1:+/null	47.44	40-50
1	14	N1:+/null	50.61	>50
1	14	N1:+/null	53.79	>50
1	14	N1:+/null	63.02	>50
1	14	N1:+/null	64.85	>50
2	3	N1:+/null	2.25	0-10
2	3	N1:+/null	3.39	0-10
2	3	N1:+/null	3.7	0-10
2	3	N1:+/null	3.98	0-10
2	3	N1:+/null	4.15	0-10
2	3	N1:+/null	4.18	0-10
2	3	N1:+/null	4.18	0-10
2	3	N1:+/null	4.4	0-10
2	3	N1:+/null	4.55	0-10
2	3	N1:+/null	4.55	0-10
2	3	N1:+/null	4.67	0-10
2	3	N1:+/null	4.72	0-10
2	3	N1:+/null	4.82	0-10
2	3	N1:+/null	4.92	0-10
2	3	N1:+/null	5.46	0-10
2	3	N1:+/null	5.58	0-10
2	3	N1:+/null	5.64	0-10
2	3	N1:+/null	5.91	0-10
2	3	N1:+/null	5.91	0-10
2	3	N1:+/null	6.05	0-10
2	3	N1:+/null	6.05	0-10
2	3	N1:+/null	6.07	0-10
2	3	N1:+/null	6.11	0-10
2	3	N1:+/null	6.22	0-10
2	3	N1:+/null	6.37	0-10
2	3	N1:+/null	6.45	0-10
2	3	N1:+/null	6.51	0-10
2	3	N1:+/null	6.51	0-10
2	3	N1:+/null	6.71	0-10
2	3	N1:+/null	6.79	0-10
2	3	N1:+/null	6.84	0-10
2	3	N1:+/null	6.89	0-10
2	3	N1:+/null	7.1	0-10
2	3	N1:+/null	7.44	0-10
2	3	N1:+/null	7.65	0-10
2	3	N1:+/null	7.76	0-10
2	3	N1:+/null	7.87	0-10
2	3	N1:+/null	7.88	0-10
2	3	N1:+/null	8.06	0-10
2	3	N1:+/null	8.53	0-10
2	3	N1:+/null	8.97	0-10
2	3	N1:+/null	9.25	0-10
2	3	N1:+/null	9.34	0-10
2	3	N1:+/null	9.56	0-10
2	3	N1:+/null	9.95	0-10
2	3	N1:+/null	10.03	10-20
2	3	N1:+/null	10.04	10-20
2	3	N1:+/null	10.17	10-20
2	3	N1:+/null	10.33	10-20
2	3	N1:+/null	10.49	10-20
2	3	N1:+/null	10.52	10-20
2	3	N1:+/null	10.57	10-20
2	3	N1:+/null	10.78	10-20
2	3	N1:+/null	10.93	10-20
2	3	N1:+/null	11.13	10-20
2	3	N1:+/null	11.49	10-20
2	3	N1:+/null	11.75	10-20
2	3	N1:+/null	11.75	10-20
2	3	N1:+/null	11.8	10-20
2	3	N1:+/null	12	10-20
2	3	N1:+/null	12.09	10-20
2	3	N1:+/null	12.47	10-20
2	3	N1:+/null	12.99	10-20
2	3	N1:+/null	13.01	10-20
2	3	N1:+/null	13.04	10-20
2	3	N1:+/null	13.06	10-20
2	3	N1:+/null	13.33	10-20
2	3	N1:+/null	13.45	10-20
2	3	N1:+/null	13.65	10-20
2	3	N1:+/null	13.82	10-20
2	3	N1:+/null	13.99	10-20
2	3	N1:+/null	14	10-20
2	3	N1:+/null	14.1	10-20
2	3	N1:+/null	14.52	10-20
2	3	N1:+/null	14.54	10-20
2	3	N1:+/null	14.66	10-20
2	3	N1:+/null	14.75	10-20
2	3	N1:+/null	14.79	10-20
2	3	N1:+/null	14.92	10-20
2	3	N1:+/null	15.11	10-20
2	3	N1:+/null	15.31	10-20
2	3	N1:+/null	15.61	10-20
2	3	N1:+/null	15.84	10-20
2	3	N1:+/null	15.94	10-20
2	3	N1:+/null	16.3	10-20
2	3	N1:+/null	16.31	10-20
2	3	N1:+/null	16.33	10-20
2	3	N1:+/null	16.5	10-20
2	3	N1:+/null	16.72	10-20
2	3	N1:+/null	17.6	10-20
2	3	N1:+/null	17.68	10-20
2	3	N1:+/null	17.98	10-20
2	3	N1:+/null	18.25	10-20
2	3	N1:+/null	18.63	10-20
2	3	N1:+/null	19.2	10-20
2	3	N1:+/null	19.22	10-20
2	3	N1:+/null	19.4	10-20
2	3	N1:+/null	19.7	10-20
2	3	N1:+/null	19.74	10-20
2	3	N1:+/null	20.84	20-30
2	3	N1:+/null	20.88	20-30
2	3	N1:+/null	20.89	20-30
2	3	N1:+/null	21.31	20-30
2	3	N1:+/null	21.63	20-30
2	3	N1:+/null	22.08	20-30
2	3	N1:+/null	22.19	20-30
2	3	N1:+/null	22.3	20-30
2	3	N1:+/null	22.4	20-30
2	3	N1:+/null	22.54	20-30
2	3	N1:+/null	22.73	20-30
2	3	N1:+/null	23.01	20-30
2	3	N1:+/null	23.65	20-30
2	3	N1:+/null	24.74	20-30
2	3	N1:+/null	25.04	20-30
2	3	N1:+/null	26.07	20-30
2	3	N1:+/null	26.12	20-30
2	3	N1:+/null	26.28	20-30
2	3	N1:+/null	26.68	20-30
2	3	N1:+/null	26.77	20-30
2	3	N1:+/null	27.16	20-30
2	3	N1:+/null	27.53	20-30
2	3	N1:+/null	27.87	20-30
2	3	N1:+/null	27.97	20-30
2	3	N1:+/null	28.34	20-30
2	3	N1:+/null	29.57	20-30
2	3	N1:+/null	30.29	30-40
2	3	N1:+/null	30.82	30-40
2	3	N1:+/null	30.95	30-40
2	3	N1:+/null	31.25	30-40
2	3	N1:+/null	31.94	30-40
2	3	N1:+/null	32.84	30-40
2	3	N1:+/null	35.42	30-40
2	3	N1:+/null	35.63	30-40
2	3	N1:+/null	35.7	30-40
2	3	N1:+/null	35.85	30-40
2	3	N1:+/null	37.67	30-40
2	3	N1:+/null	37.71	30-40
2	3	N1:+/null	38.11	30-40
2	3	N1:+/null	38.94	30-40
2	3	N1:+/null	40.84	40-50
2	3	N1:+/null	41.74	40-50
2	3	N1:+/null	42.02	40-50
2	3	N1:+/null	43.25	40-50
2	3	N1:+/null	43.39	40-50
2	3	N1:+/null	44.21	40-50
2	3	N1:+/null	47.26	40-50
2	3	N1:+/null	53.56	>50
2	4	N1:+/null;RBPj:+/E89G,fl	3.99	0-10
2	4	N1:+/null;RBPj:+/E89G,fl	4.31	0-10
2	4	N1:+/null;RBPj:+/E89G,fl	4.35	0-10
2	4	N1:+/null;RBPj:+/E89G,fl	4.35	0-10
2	4	N1:+/null;RBPj:+/E89G,fl	4.55	0-10
2	4	N1:+/null;RBPj:+/E89G,fl	4.55	0-10
2	4	N1:+/null;RBPj:+/E89G,fl	4.89	0-10
2	4	N1:+/null;RBPj:+/E89G,fl	4.94	0-10
2	4	N1:+/null;RBPj:+/E89G,fl	4.98	0-10
2	4	N1:+/null;RBPj:+/E89G,fl	5.01	0-10
2	4	N1:+/null;RBPj:+/E89G,fl	5.05	0-10
2	4	N1:+/null;RBPj:+/E89G,fl	5.22	0-10
2	4	N1:+/null;RBPj:+/E89G,fl	5.3	0-10
2	4	N1:+/null;RBPj:+/E89G,fl	5.37	0-10
2	4	N1:+/null;RBPj:+/E89G,fl	6.14	0-10
2	4	N1:+/null;RBPj:+/E89G,fl	6.25	0-10
2	4	N1:+/null;RBPj:+/E89G,fl	6.68	0-10
2	4	N1:+/null;RBPj:+/E89G,fl	6.79	0-10
2	4	N1:+/null;RBPj:+/E89G,fl	6.85	0-10
2	4	N1:+/null;RBPj:+/E89G,fl	7.01	0-10
2	4	N1:+/null;RBPj:+/E89G,fl	7.3	0-10
2	4	N1:+/null;RBPj:+/E89G,fl	7.31	0-10
2	4	N1:+/null;RBPj:+/E89G,fl	7.35	0-10
2	4	N1:+/null;RBPj:+/E89G,fl	7.35	0-10
2	4	N1:+/null;RBPj:+/E89G,fl	7.41	0-10
2	4	N1:+/null;RBPj:+/E89G,fl	7.51	0-10
2	4	N1:+/null;RBPj:+/E89G,fl	7.54	0-10
2	4	N1:+/null;RBPj:+/E89G,fl	7.74	0-10
2	4	N1:+/null;RBPj:+/E89G,fl	7.88	0-10
2	4	N1:+/null;RBPj:+/E89G,fl	8.02	0-10
2	4	N1:+/null;RBPj:+/E89G,fl	8.04	0-10
2	4	N1:+/null;RBPj:+/E89G,fl	8.35	0-10
2	4	N1:+/null;RBPj:+/E89G,fl	8.43	0-10
2	4	N1:+/null;RBPj:+/E89G,fl	8.68	0-10
2	4	N1:+/null;RBPj:+/E89G,fl	8.76	0-10
2	4	N1:+/null;RBPj:+/E89G,fl	8.97	0-10
2	4	N1:+/null;RBPj:+/E89G,fl	8.97	0-10
2	4	N1:+/null;RBPj:+/E89G,fl	9.01	0-10
2	4	N1:+/null;RBPj:+/E89G,fl	9.29	0-10
2	4	N1:+/null;RBPj:+/E89G,fl	9.48	0-10
2	4	N1:+/null;RBPj:+/E89G,fl	9.72	0-10
2	4	N1:+/null;RBPj:+/E89G,fl	9.79	0-10
2	4	N1:+/null;RBPj:+/E89G,fl	9.85	0-10
2	4	N1:+/null;RBPj:+/E89G,fl	9.87	0-10
2	4	N1:+/null;RBPj:+/E89G,fl	9.89	0-10
2	4	N1:+/null;RBPj:+/E89G,fl	10.05	10-20
2	4	N1:+/null;RBPj:+/E89G,fl	10.1	10-20
2	4	N1:+/null;RBPj:+/E89G,fl	10.24	10-20
2	4	N1:+/null;RBPj:+/E89G,fl	10.27	10-20
2	4	N1:+/null;RBPj:+/E89G,fl	10.31	10-20
2	4	N1:+/null;RBPj:+/E89G,fl	10.32	10-20
2	4	N1:+/null;RBPj:+/E89G,fl	10.34	10-20
2	4	N1:+/null;RBPj:+/E89G,fl	10.36	10-20
2	4	N1:+/null;RBPj:+/E89G,fl	10.43	10-20
2	4	N1:+/null;RBPj:+/E89G,fl	10.44	10-20
2	4	N1:+/null;RBPj:+/E89G,fl	10.45	10-20
2	4	N1:+/null;RBPj:+/E89G,fl	10.47	10-20
2	4	N1:+/null;RBPj:+/E89G,fl	10.68	10-20
2	4	N1:+/null;RBPj:+/E89G,fl	10.74	10-20
2	4	N1:+/null;RBPj:+/E89G,fl	11.62	10-20
2	4	N1:+/null;RBPj:+/E89G,fl	11.79	10-20
2	4	N1:+/null;RBPj:+/E89G,fl	11.81	10-20
2	4	N1:+/null;RBPj:+/E89G,fl	12.14	10-20
2	4	N1:+/null;RBPj:+/E89G,fl	12.14	10-20
2	4	N1:+/null;RBPj:+/E89G,fl	12.14	10-20
2	4	N1:+/null;RBPj:+/E89G,fl	12.19	10-20
2	4	N1:+/null;RBPj:+/E89G,fl	12.24	10-20
2	4	N1:+/null;RBPj:+/E89G,fl	12.39	10-20
2	4	N1:+/null;RBPj:+/E89G,fl	12.51	10-20
2	4	N1:+/null;RBPj:+/E89G,fl	12.55	10-20
2	4	N1:+/null;RBPj:+/E89G,fl	12.68	10-20
2	4	N1:+/null;RBPj:+/E89G,fl	12.91	10-20
2	4	N1:+/null;RBPj:+/E89G,fl	13.39	10-20
2	4	N1:+/null;RBPj:+/E89G,fl	13.41	10-20
2	4	N1:+/null;RBPj:+/E89G,fl	13.82	10-20
2	4	N1:+/null;RBPj:+/E89G,fl	13.97	10-20
2	4	N1:+/null;RBPj:+/E89G,fl	13.98	10-20
2	4	N1:+/null;RBPj:+/E89G,fl	14.27	10-20
2	4	N1:+/null;RBPj:+/E89G,fl	15.17	10-20
2	4	N1:+/null;RBPj:+/E89G,fl	15.25	10-20
2	4	N1:+/null;RBPj:+/E89G,fl	15.74	10-20
2	4	N1:+/null;RBPj:+/E89G,fl	15.84	10-20
2	4	N1:+/null;RBPj:+/E89G,fl	16.09	10-20
2	4	N1:+/null;RBPj:+/E89G,fl	16.18	10-20
2	4	N1:+/null;RBPj:+/E89G,fl	16.51	10-20
2	4	N1:+/null;RBPj:+/E89G,fl	16.57	10-20
2	4	N1:+/null;RBPj:+/E89G,fl	16.88	10-20
2	4	N1:+/null;RBPj:+/E89G,fl	17.02	10-20
2	4	N1:+/null;RBPj:+/E89G,fl	17.02	10-20
2	4	N1:+/null;RBPj:+/E89G,fl	17.6	10-20
2	4	N1:+/null;RBPj:+/E89G,fl	17.62	10-20
2	4	N1:+/null;RBPj:+/E89G,fl	17.92	10-20
2	4	N1:+/null;RBPj:+/E89G,fl	18.05	10-20
2	4	N1:+/null;RBPj:+/E89G,fl	18.34	10-20
2	4	N1:+/null;RBPj:+/E89G,fl	18.37	10-20
2	4	N1:+/null;RBPj:+/E89G,fl	18.44	10-20
2	4	N1:+/null;RBPj:+/E89G,fl	18.95	10-20
2	4	N1:+/null;RBPj:+/E89G,fl	19.22	10-20
2	4	N1:+/null;RBPj:+/E89G,fl	19.24	10-20
2	4	N1:+/null;RBPj:+/E89G,fl	19.68	10-20
2	4	N1:+/null;RBPj:+/E89G,fl	20.45	20-30
2	4	N1:+/null;RBPj:+/E89G,fl	20.48	20-30
2	4	N1:+/null;RBPj:+/E89G,fl	20.93	20-30
2	4	N1:+/null;RBPj:+/E89G,fl	21.08	20-30
2	4	N1:+/null;RBPj:+/E89G,fl	21.5	20-30
2	4	N1:+/null;RBPj:+/E89G,fl	21.57	20-30
2	4	N1:+/null;RBPj:+/E89G,fl	21.86	20-30
2	4	N1:+/null;RBPj:+/E89G,fl	22.39	20-30
2	4	N1:+/null;RBPj:+/E89G,fl	22.4	20-30
2	4	N1:+/null;RBPj:+/E89G,fl	22.97	20-30
2	4	N1:+/null;RBPj:+/E89G,fl	23.23	20-30
2	4	N1:+/null;RBPj:+/E89G,fl	23.47	20-30
2	4	N1:+/null;RBPj:+/E89G,fl	23.61	20-30
2	4	N1:+/null;RBPj:+/E89G,fl	23.75	20-30
2	4	N1:+/null;RBPj:+/E89G,fl	23.77	20-30
2	4	N1:+/null;RBPj:+/E89G,fl	23.84	20-30
2	4	N1:+/null;RBPj:+/E89G,fl	23.92	20-30
2	4	N1:+/null;RBPj:+/E89G,fl	24	20-30
2	4	N1:+/null;RBPj:+/E89G,fl	24.44	20-30
2	4	N1:+/null;RBPj:+/E89G,fl	24.89	20-30
2	4	N1:+/null;RBPj:+/E89G,fl	25.11	20-30
2	4	N1:+/null;RBPj:+/E89G,fl	25.12	20-30
2	4	N1:+/null;RBPj:+/E89G,fl	26.1	20-30
2	4	N1:+/null;RBPj:+/E89G,fl	26.27	20-30
2	4	N1:+/null;RBPj:+/E89G,fl	27.11	20-30
2	4	N1:+/null;RBPj:+/E89G,fl	27.87	20-30
2	4	N1:+/null;RBPj:+/E89G,fl	27.92	20-30
2	4	N1:+/null;RBPj:+/E89G,fl	28.22	20-30
2	4	N1:+/null;RBPj:+/E89G,fl	28.53	20-30
2	4	N1:+/null;RBPj:+/E89G,fl	28.94	20-30
2	4	N1:+/null;RBPj:+/E89G,fl	29.39	20-30
2	4	N1:+/null;RBPj:+/E89G,fl	29.98	20-30
2	4	N1:+/null;RBPj:+/E89G,fl	30.02	30-40
2	4	N1:+/null;RBPj:+/E89G,fl	30.06	30-40
2	4	N1:+/null;RBPj:+/E89G,fl	30.3	30-40
2	4	N1:+/null;RBPj:+/E89G,fl	30.35	30-40
2	4	N1:+/null;RBPj:+/E89G,fl	30.75	30-40
2	4	N1:+/null;RBPj:+/E89G,fl	31.4	30-40
2	4	N1:+/null;RBPj:+/E89G,fl	32.04	30-40
2	4	N1:+/null;RBPj:+/E89G,fl	32.42	30-40
2	4	N1:+/null;RBPj:+/E89G,fl	32.9	30-40
2	4	N1:+/null;RBPj:+/E89G,fl	33.85	30-40
2	4	N1:+/null;RBPj:+/E89G,fl	34.26	30-40
2	4	N1:+/null;RBPj:+/E89G,fl	34.52	30-40
2	4	N1:+/null;RBPj:+/E89G,fl	35.56	30-40
2	4	N1:+/null;RBPj:+/E89G,fl	35.68	30-40
2	4	N1:+/null;RBPj:+/E89G,fl	35.87	30-40
2	4	N1:+/null;RBPj:+/E89G,fl	37.27	30-40
2	4	N1:+/null;RBPj:+/E89G,fl	39.84	30-40
2	4	N1:+/null;RBPj:+/E89G,fl	40.61	40-50
2	4	N1:+/null;RBPj:+/E89G,fl	41.4	40-50
2	4	N1:+/null;RBPj:+/E89G,fl	42.06	40-50
2	4	N1:+/null;RBPj:+/E89G,fl	44	40-50
2	4	N1:+/null;RBPj:+/E89G,fl	45.7	40-50
2	4	N1:+/null;RBPj:+/E89G,fl	46.76	40-50
2	4	N1:+/null;RBPj:+/E89G,fl	47.99	40-50
2	4	N1:+/null;RBPj:+/E89G,fl	48.21	40-50
2	4	N1:+/null;RBPj:+/E89G,fl	50.41	>50
2	4	N1:+/null;RBPj:+/E89G,fl	58.51	>50
2	4	N1:+/null;RBPj:+/E89G,fl	68.45	>50
2	4	N1:+/null;RBPj:+/E89G,fl	70.47	>50
2	6	RBPj:+/+	3.18	0-10
2	6	RBPj:+/+	3.32	0-10
2	6	RBPj:+/+	3.7	0-10
2	6	RBPj:+/+	3.98	0-10
2	6	RBPj:+/+	4.37	0-10
2	6	RBPj:+/+	4.67	0-10
2	6	RBPj:+/+	4.69	0-10
2	6	RBPj:+/+	5.15	0-10
2	6	RBPj:+/+	5.58	0-10
2	6	RBPj:+/+	5.7	0-10
2	6	RBPj:+/+	5.72	0-10
2	6	RBPj:+/+	5.83	0-10
2	6	RBPj:+/+	5.87	0-10
2	6	RBPj:+/+	6.23	0-10
2	6	RBPj:+/+	6.4	0-10
2	6	RBPj:+/+	6.74	0-10
2	6	RBPj:+/+	6.78	0-10
2	6	RBPj:+/+	6.92	0-10
2	6	RBPj:+/+	7.12	0-10
2	6	RBPj:+/+	7.22	0-10
2	6	RBPj:+/+	7.33	0-10
2	6	RBPj:+/+	7.33	0-10
2	6	RBPj:+/+	7.33	0-10
2	6	RBPj:+/+	7.58	0-10
2	6	RBPj:+/+	7.82	0-10
2	6	RBPj:+/+	8.31	0-10
2	6	RBPj:+/+	8.34	0-10
2	6	RBPj:+/+	9.18	0-10
2	6	RBPj:+/+	9.3	0-10
2	6	RBPj:+/+	9.4	0-10
2	6	RBPj:+/+	9.49	0-10
2	6	RBPj:+/+	10.07	10-20
2	6	RBPj:+/+	10.44	10-20
2	6	RBPj:+/+	10.55	10-20
2	6	RBPj:+/+	10.85	10-20
2	6	RBPj:+/+	10.9	10-20
2	6	RBPj:+/+	11.33	10-20
2	6	RBPj:+/+	11.61	10-20
2	6	RBPj:+/+	11.61	10-20
2	6	RBPj:+/+	11.85	10-20
2	6	RBPj:+/+	11.95	10-20
2	6	RBPj:+/+	12.03	10-20
2	6	RBPj:+/+	12.13	10-20
2	6	RBPj:+/+	12.37	10-20
2	6	RBPj:+/+	12.61	10-20
2	6	RBPj:+/+	12.67	10-20
2	6	RBPj:+/+	12.96	10-20
2	6	RBPj:+/+	13.11	10-20
2	6	RBPj:+/+	13.49	10-20
2	6	RBPj:+/+	14.14	10-20
2	6	RBPj:+/+	14.27	10-20
2	6	RBPj:+/+	14.57	10-20
2	6	RBPj:+/+	14.89	10-20
2	6	RBPj:+/+	14.98	10-20
2	6	RBPj:+/+	15.08	10-20
2	6	RBPj:+/+	15.11	10-20
2	6	RBPj:+/+	15.16	10-20
2	6	RBPj:+/+	15.44	10-20
2	6	RBPj:+/+	15.75	10-20
2	6	RBPj:+/+	16.06	10-20
2	6	RBPj:+/+	16.26	10-20
2	6	RBPj:+/+	16.27	10-20
2	6	RBPj:+/+	16.4	10-20
2	6	RBPj:+/+	16.56	10-20
2	6	RBPj:+/+	16.83	10-20
2	6	RBPj:+/+	16.99	10-20
2	6	RBPj:+/+	17.13	10-20
2	6	RBPj:+/+	17.33	10-20
2	6	RBPj:+/+	17.43	10-20
2	6	RBPj:+/+	17.73	10-20
2	6	RBPj:+/+	17.79	10-20
2	6	RBPj:+/+	18.25	10-20
2	6	RBPj:+/+	18.28	10-20
2	6	RBPj:+/+	18.33	10-20
[truncated: 2,084 more rows]

## Sheet: Fig. 5L
Genotype	Total number of embryos	Embryos with absent yolk sac vessels	Embryos with reduced yolk sac vessels
Rbpj: +/+	18	0	0
N1: +/null	14	0	0
Rbpj: +/E89G,flox	18	0	0
N1: +/null; Rbpj: +/E89G,flox	9	2	5
N1: +/null; Rbpj: +/E89G,flox; Tie2-Cre: +/Ywa	6	0	0

## Sheet: Fig. 5M
Genotype	Total number of embryos	Embryos with absent yolk sac vessels	Embryos with reduced yolk sac vessels
Rbpj: +/+	70	0	0
N1: +/null	79	0	0
Rbpj: +/E89G,flox	61	0	1
N1: +/null; Rbpj: +/E89G,flox	21	0	7
N1: +/null; Rbpj: +/E89G,flox; Tie2-Cre: +/Ywa	7	0	0

## Sheet: Fig. 6F
Genotype	Total number of hearts	Hearts with VSD
Rbpj: +/+	14	0
N1: +/null	8	0
Rbpj: +/E89G,flox	8	1
N1: +/null; Rbpj: +/E89G,flox	9	5
N1: +/null; Rbpj: +/E89G,flox; Tie2-Cre: +/Ywa	7	0

## Sheet: Fig. 6G
Genotype	Total number of hearts	Hearts with dilated coronary vessels
Rbpj: +/+	14	0
N1: +/null	8	0
Rbpj: +/E89G,flox	8	0
N1: +/null; Rbpj: +/E89G,flox	9	5
N1: +/null; Rbpj: +/E89G,flox; Tie2-Cre: +/Ywa	7	0

## Sheet: Fig. 7E
Genotype	Total number of embryos	Embryos with absent yolk sac vessels	Embryos with reduced yolk sac vessels
N1: +/flox	21	0	0
N1: +/flox; Rbpj: +/E89G	33	0	1
N1: +/flox; Tie2-Cre: +/Ywa	22	0	0
N1: +/flox; Rbpj: +/E89G; Tie2-Cre: +/Ywa	10	0	4

## Sheet: Fig. 7I
Genotype	Total number of embryos	Embryos with major hemorrhage
N1: +/flox	21	1
N1: +/flox; Rbpj: +/E89G	33	0
N1: +/flox; Tie2-Cre: +/Ywa	22	0
N1: +/flox; Rbpj: +/E89G; Tie2-Cre: +/Ywa	10	6

[truncated: 14 more sheets: Table 1, Table 2, Table 3, Table 4, Fig. S2A, Fig. S2B, Fig. S2C, Fig. S3A, Fig. S4, Fig. S5, Fig. S6C, Fig. S6D, Fig. S6I, Table S1]
